# Supplementary material for: RANKL inhibition reduces lesional cellularity and Gαs variant expression and enables osteogenic maturation in fibrous dysplasia
Source: Bone Res. 2024 Feb 20;12:10. doi: 10.1038/s41413-023-00311-7 (PMC10879491; doi:10.1038/s41413-023-00311-7)
Supplement: Supplementary file 3 — Supplementary tables S3-S8 [file 41413_2023_311_MOESM3_ESM.xlsx]

## Sheet: Table S3
Supplementary Table 3: List of genes with significant changes pre- versus post-denosumab treatment in human bone samples
Gene symbol	ensembl_gene_id	baseMean	log2FoldChange	lfcSE	stat	pvalue	padj	entrezgene_id	external_gene_name	Description
MKI67	ENSG00000148773	292.017	6.92676	0.742934	9.32352	1.12541e-20	2.30495e-16	4288	MKI67	marker of proliferation Ki-67 [Source:HGNC Symbol;Acc:HGNC:7107]
SGMS2	ENSG00000164023	3673.18	2.53789	0.294473	8.61839	6.79022e-18	6.95353e-14	166929	SGMS2	sphingomyelin synthase 2 [Source:HGNC Symbol;Acc:HGNC:28395]
RERGL	ENSG00000111404	254.43	-6.19606	0.725051	-8.54569	1.27772e-17	8.72302e-14	NA	RERGL	RERG like [Source:HGNC Symbol;Acc:HGNC:26213]
RRM2	ENSG00000171848	216.832	7.16855	0.861972	8.31645	9.06398e-17	4.64098e-13	6241	RRM2	ribonucleotide reductase regulatory subunit M2 [Source:HGNC Symbol;Acc:HGNC:10452]
TOP2A	ENSG00000131747	299.481	5.0718	0.625308	8.11089	5.02509e-16	2.05838e-12	7153	TOP2A	DNA topoisomerase II alpha [Source:HGNC Symbol;Acc:HGNC:11989]
KDELR3	ENSG00000100196	2717.08	1.97694	0.255375	7.74132	9.83918e-15	3.3586e-11	11015	KDELR3	KDEL endoplasmic reticulum protein retention receptor 3 [Source:HGNC Symbol;Acc:HGNC:6306]
DHRS3	ENSG00000162496	1564.32	-1.68534	0.220788	-7.63329	2.28834e-14	6.69537e-11	9249	DHRS3	dehydrogenase/reductase 3 [Source:HGNC Symbol;Acc:HGNC:17693]
POSTN	ENSG00000133110	17281	3.53934	0.467462	7.5714	3.69233e-14	9.45281e-11	10631	POSTN	periostin [Source:HGNC Symbol;Acc:HGNC:16953]
HMCN1	ENSG00000143341	1682.97	2.32596	0.311796	7.45988	8.66026e-14	1.97079e-10	83872	HMCN1	hemicentin 1 [Source:HGNC Symbol;Acc:HGNC:19194]
MMP9	ENSG00000100985	31239.8	8.07688	1.10397	7.31623	2.5503e-13	4.74842e-10	4318	MMP9	matrix metallopeptidase 9 [Source:HGNC Symbol;Acc:HGNC:7176]
CORIN	ENSG00000145244	3494.17	3.93941	0.537548	7.32848	2.3278e-13	4.74842e-10	10699	CORIN	corin, serine peptidase [Source:HGNC Symbol;Acc:HGNC:19012]
SLC17A9	ENSG00000101194	674.242	2.03017	0.279866	7.25407	4.04427e-13	6.90256e-10	63910	SLC17A9	solute carrier family 17 member 9 [Source:HGNC Symbol;Acc:HGNC:16192]
NPHS1	ENSG00000161270	41.2096	8.37848	1.16937	7.16493	7.78274e-13	1.22614e-09	4868	NPHS1	NPHS1 adhesion molecule, nephrin [Source:HGNC Symbol;Acc:HGNC:7908]
MYBL2	ENSG00000101057	126.061	6.12424	0.860481	7.11723	1.10116e-12	1.61092e-09	4605	MYBL2	MYB proto-oncogene like 2 [Source:HGNC Symbol;Acc:HGNC:7548]
NDRG2	ENSG00000165795	3948.29	-2.14744	0.303961	-7.06483	1.60808e-12	2.19567e-09	57447	NDRG2	NDRG family member 2 [Source:HGNC Symbol;Acc:HGNC:14460]
SLC9B2	ENSG00000164038	2468.42	3.3887	0.48203	7.03007	2.06431e-12	2.64245e-09	133308	SLC9B2	solute carrier family 9 member B2 [Source:HGNC Symbol;Acc:HGNC:25143]
SMPD3	ENSG00000103056	1901.7	2.55122	0.365075	6.98822	2.78397e-12	3.35402e-09	55512	SMPD3	sphingomyelin phosphodiesterase 3 [Source:HGNC Symbol;Acc:HGNC:14240]
CEP55	ENSG00000138180	53.8114	6.28346	0.907851	6.92125	4.47684e-12	5.09389e-09	55165	CEP55	centrosomal protein 55 [Source:HGNC Symbol;Acc:HGNC:1161]
ATP1A2	ENSG00000018625	1254.23	-3.93003	0.572506	-6.8646	6.66764e-12	7.18736e-09	477	ATP1A2	ATPase Na+/K+ transporting subunit alpha 2 [Source:HGNC Symbol;Acc:HGNC:800]
ECRG4	ENSG00000119147	658.712	-2.90167	0.426808	-6.79852	1.05697e-11	1.08239e-08	84417	ECRG4	ECRG4 augurin precursor [Source:HGNC Symbol;Acc:HGNC:24642]
ADH1C	ENSG00000248144	162.758	-2.78432	0.413179	-6.73877	1.59733e-11	1.55785e-08	126	ADH1C	alcohol dehydrogenase 1C (class I), gamma polypeptide [Source:HGNC Symbol;Acc:HGNC:251]
ARSB	ENSG00000113273	981.218	2.32254	0.350944	6.61798	3.64146e-11	3.39003e-08	411	ARSB	arylsulfatase B [Source:HGNC Symbol;Acc:HGNC:714]
CEMIP	ENSG00000103888	547.583	2.29285	0.347342	6.60114	4.08008e-11	3.48184e-08	57214	CEMIP	cell migration inducing hyaluronidase 1 [Source:HGNC Symbol;Acc:HGNC:29213]
GALNT5	ENSG00000136542	1648.27	1.90853	0.288911	6.60595	3.9497e-11	3.48184e-08	11227	GALNT5	polypeptide N-acetylgalactosaminyltransferase 5 [Source:HGNC Symbol;Acc:HGNC:4127]
PYCR1	ENSG00000183010	1838.27	1.88924	0.287301	6.57581	4.8388e-11	3.96414e-08	5831	PYCR1	pyrroline-5-carboxylate reductase 1 [Source:HGNC Symbol;Acc:HGNC:9721]
MYH7	ENSG00000092054	31824.8	-19.7597	3.02734	-6.52708	6.70648e-11	4.90555e-08	4625	MYH7	myosin heavy chain 7 [Source:HGNC Symbol;Acc:HGNC:7577]
TIMP4	ENSG00000157150	541.414	-1.84775	0.282715	-6.53572	6.33027e-11	4.90555e-08	7079	TIMP4	TIMP metallopeptidase inhibitor 4 [Source:HGNC Symbol;Acc:HGNC:11823]
ESCO2	ENSG00000171320	40.9842	7.47307	1.14439	6.53015	6.57031e-11	4.90555e-08	157570	ESCO2	establishment of sister chromatid cohesion N-acetyltransferase 2 [Source:HGNC Symbol;Acc:HGNC:27230]
PLEKHA6	ENSG00000143850	154.712	-3.51645	0.539366	-6.51961	7.04915e-11	4.9784e-08	22874	PLEKHA6	pleckstrin homology domain containing A6 [Source:HGNC Symbol;Acc:HGNC:17053]
DIAPH3	ENSG00000139734	27.6101	7.85272	1.21257	6.47611	9.41177e-11	6.42541e-08	81624	DIAPH3	diaphanous related formin 3 [Source:HGNC Symbol;Acc:HGNC:15480]
PLOD2	ENSG00000152952	2388.03	1.77416	0.275143	6.44813	1.13238e-10	7.48138e-08	5352	PLOD2	procollagen-lysine,2-oxoglutarate 5-dioxygenase 2 [Source:HGNC Symbol;Acc:HGNC:9082]
SOST	ENSG00000167941	969.052	-3.6819	0.574406	-6.40993	1.45583e-10	9.3178e-08	50964	SOST	sclerostin [Source:HGNC Symbol;Acc:HGNC:13771]
ASPM	ENSG00000066279	107.723	4.67346	0.734332	6.36423	1.96266e-10	1.2181e-07	259266	ASPM	assembly factor for spindle microtubules [Source:HGNC Symbol;Acc:HGNC:19048]
MCM10	ENSG00000065328	26.5081	8.07934	1.28009	6.31154	2.76272e-10	1.66422e-07	55388	MCM10	minichromosome maintenance 10 replication initiation factor [Source:HGNC Symbol;Acc:HGNC:18043]
CDH2	ENSG00000170558	1611.22	1.36861	0.217322	6.29763	3.02232e-10	1.76858e-07	1000	CDH2	cadherin 2 [Source:HGNC Symbol;Acc:HGNC:1759]
CASQ2	ENSG00000118729	608.51	-4.13591	0.662311	-6.24466	4.24712e-10	2.41626e-07	845	CASQ2	calsequestrin 2 [Source:HGNC Symbol;Acc:HGNC:1513]
CDC20	ENSG00000117399	81.6858	5.67728	0.916689	6.19325	5.89374e-10	3.26242e-07	991	CDC20	cell division cycle 20 [Source:HGNC Symbol;Acc:HGNC:1723]
DCSTAMP	ENSG00000164935	168.442	9.10077	1.47083	6.1875	6.11243e-10	3.29444e-07	81501	DCSTAMP	dendrocyte expressed seven transmembrane protein [Source:HGNC Symbol;Acc:HGNC:18549]
CBX7	ENSG00000100307	1203.04	-1.4829	0.240711	-6.16049	7.2518e-10	3.80831e-07	23492	CBX7	chromobox 7 [Source:HGNC Symbol;Acc:HGNC:1557]
ACP5	ENSG00000102575	9636.58	6.97161	1.14048	6.1129	9.78379e-10	4.88736e-07	54	ACP5	acid phosphatase 5, tartrate resistant [Source:HGNC Symbol;Acc:HGNC:124]
GRASLND	ENSG00000228203	263.786	3.70589	0.606133	6.11399	9.71704e-10	4.88736e-07	386597	GRASLND	glycosaminoglycan regulatory associated long non-coding RNA [Source:HGNC Symbol;Acc:HGNC:30963]
LAMP5	ENSG00000125869	169.144	4.88726	0.810653	6.0288	1.65183e-09	8.05503e-07	24141	LAMP5	lysosomal associated membrane protein family member 5 [Source:HGNC Symbol;Acc:HGNC:16097]
CXCL13	ENSG00000156234	513.748	10.409	1.72811	6.02336	1.70838e-09	8.13703e-07	10563	CXCL13	C-X-C motif chemokine ligand 13 [Source:HGNC Symbol;Acc:HGNC:10639]
CKAP4	ENSG00000136026	6918.03	1.43479	0.238704	6.01072	1.84699e-09	8.47856e-07	10970	CKAP4	cytoskeleton associated protein 4 [Source:HGNC Symbol;Acc:HGNC:16991]
LINC02126	ENSG00000259847	209.102	3.65838	0.608783	6.00933	1.86287e-09	8.47856e-07	101927650	LINC02126	long intergenic non-protein coding RNA 2126 [Source:HGNC Symbol;Acc:HGNC:52983]
ANO5	ENSG00000171714	2950.75	1.79306	0.298603	6.00481	1.91551e-09	8.52858e-07	203859	ANO5	anoctamin 5 [Source:HGNC Symbol;Acc:HGNC:27337]
CTHRC1	ENSG00000164932	2091.2	2.42662	0.404597	5.99761	2.00245e-09	8.72599e-07	115908	CTHRC1	collagen triple helix repeat containing 1 [Source:HGNC Symbol;Acc:HGNC:18831]
BCAT1	ENSG00000060982	793.632	2.50349	0.42184	5.93468	2.94412e-09	1.25622e-06	586	BCAT1	branched chain amino acid transaminase 1 [Source:HGNC Symbol;Acc:HGNC:976]
MAMDC2	ENSG00000165072	847.147	1.72992	0.295968	5.84496	5.06678e-09	2.11781e-06	256691	MAMDC2	MAM domain containing 2 [Source:HGNC Symbol;Acc:HGNC:23673]
INHBB	ENSG00000163083	752.596	-1.69593	0.29079	-5.83217	5.47123e-09	2.24113e-06	NA	INHBB	inhibin subunit beta B [Source:HGNC Symbol;Acc:HGNC:6067]
TXNIP	ENSG00000265972	16174.5	-1.42686	0.245277	-5.81733	5.97958e-09	2.3928e-06	10628	TXNIP	thioredoxin interacting protein [Source:HGNC Symbol;Acc:HGNC:16952]
GPIHBP1	ENSG00000277494	703.64	-2.15432	0.370496	-5.81468	6.07516e-09	2.3928e-06	338328	GPIHBP1	glycosylphosphatidylinositol anchored high density lipoprotein binding protein 1 [Source:HGNC Symbol;Acc:HGNC:24945]
ARVCF	ENSG00000099889	1673.24	-1.62892	0.281001	-5.79686	6.75669e-09	2.61102e-06	421	ARVCF	ARVCF delta catenin family member [Source:HGNC Symbol;Acc:HGNC:728]
SLC9A2	ENSG00000115616	115.729	5.6778	0.980086	5.79316	6.90725e-09	2.61977e-06	6549	SLC9A2	solute carrier family 9 member A2 [Source:HGNC Symbol;Acc:HGNC:11072]
FKBP14	ENSG00000106080	1284.96	1.49722	0.259012	5.7805	7.4478e-09	2.72769e-06	55033	FKBP14	FKBP prolyl isomerase 14 [Source:HGNC Symbol;Acc:HGNC:18625]
SIGLEC15	ENSG00000197046	750.11	12.1353	2.10052	5.77729	7.59134e-09	2.72769e-06	284266	SIGLEC15	sialic acid binding Ig like lectin 15 [Source:HGNC Symbol;Acc:HGNC:27596]
MTND2P28	ENSG00000225630	6071.63	-1.39079	0.240704	-5.77803	7.55817e-09	2.72769e-06	NA	MTND2P28	MT-ND2 pseudogene 28 [Source:HGNC Symbol;Acc:HGNC:42129]
ANLN	ENSG00000011426	102.346	4.31178	0.748521	5.76039	8.39182e-09	2.86455e-06	54443	ANLN	anillin actin binding protein [Source:HGNC Symbol;Acc:HGNC:14082]
MYOM1	ENSG00000101605	2318.22	-3.38471	0.587474	-5.76147	8.33846e-09	2.86455e-06	8736	MYOM1	myomesin 1 [Source:HGNC Symbol;Acc:HGNC:7613]
FAM111B	ENSG00000189057	52.0944	6.64982	1.15361	5.76434	8.19802e-09	2.86455e-06	374393	FAM111B	FAM111 trypsin like peptidase B [Source:HGNC Symbol;Acc:HGNC:24200]
PANX3	ENSG00000154143	4398.66	2.12057	0.373517	5.6773	1.36841e-08	4.59448e-06	116337	PANX3	pannexin 3 [Source:HGNC Symbol;Acc:HGNC:20573]
COL11A1	ENSG00000060718	24414.6	1.71693	0.303471	5.65763	1.53474e-08	5.01499e-06	1301	COL11A1	collagen type XI alpha 1 chain [Source:HGNC Symbol;Acc:HGNC:2186]
LIMS2	ENSG00000072163	949.44	-1.61118	0.284824	-5.65675	1.54262e-08	5.01499e-06	55679	LIMS2	LIM zinc finger domain containing 2 [Source:HGNC Symbol;Acc:HGNC:16084]
NEK2	ENSG00000117650	21.1905	7.66611	1.35601	5.65342	1.57283e-08	5.0333e-06	4751	NEK2	NIMA related kinase 2 [Source:HGNC Symbol;Acc:HGNC:7745]
CREG2	ENSG00000175874	46.3721	7.89778	1.39858	5.647	1.63268e-08	5.14444e-06	200407	CREG2	cellular repressor of E1A stimulated genes 2 [Source:HGNC Symbol;Acc:HGNC:14272]
COL5A2	ENSG00000204262	36140.6	1.71656	0.304158	5.64364	1.66495e-08	5.16663e-06	1290	COL5A2	collagen type V alpha 2 chain [Source:HGNC Symbol;Acc:HGNC:2210]
ITGB4	ENSG00000132470	1062.94	-1.41383	0.250963	-5.63363	1.76457e-08	5.31325e-06	3691	ITGB4	integrin subunit beta 4 [Source:HGNC Symbol;Acc:HGNC:6158]
FAM107A	ENSG00000168309	258.607	-2.54136	0.451045	-5.63438	1.75694e-08	5.31325e-06	11170	FAM107A	family with sequence similarity 107 member A [Source:HGNC Symbol;Acc:HGNC:30827]
-4588	ENSG00000262877	220.553	-2.19791	0.390313	-5.63116	1.79002e-08	5.31325e-06	NA		novel transcript
TINAGL1	ENSG00000142910	1413.82	-1.92707	0.343008	-5.61816	1.93006e-08	5.64708e-06	64129	TINAGL1	tubulointerstitial nephritis antigen like 1 [Source:HGNC Symbol;Acc:HGNC:19168]
LMAN1	ENSG00000074695	3366.19	1.25761	0.224009	5.61411	1.97579e-08	5.69945e-06	NA	LMAN1	lectin, mannose binding 1 [Source:HGNC Symbol;Acc:HGNC:6631]
ANOS1	ENSG00000011201	735.202	2.82441	0.50439	5.59965	2.14786e-08	6.10978e-06	NA	ANOS1	anosmin 1 [Source:HGNC Symbol;Acc:HGNC:6211]
CDT1	ENSG00000167513	97.2799	3.62111	0.648501	5.58382	2.35296e-08	6.53245e-06	81620	CDT1	chromatin licensing and DNA replication factor 1 [Source:HGNC Symbol;Acc:HGNC:24576]
MYBPC1	ENSG00000196091	14246.8	-16.9537	3.03652	-5.58328	2.36024e-08	6.53245e-06	4604	MYBPC1	myosin binding protein C1 [Source:HGNC Symbol;Acc:HGNC:7549]
FOXM1	ENSG00000111206	84.5997	4.31424	0.776945	5.55282	2.81098e-08	7.59048e-06	2305	FOXM1	forkhead box M1 [Source:HGNC Symbol;Acc:HGNC:3818]
LHFPL2	ENSG00000145685	1876.45	1.65988	0.299067	5.55018	2.8537e-08	7.59048e-06	10184	LHFPL2	LHFPL tetraspan subfamily member 2 [Source:HGNC Symbol;Acc:HGNC:6588]
SKA3	ENSG00000165480	31.7178	6.51821	1.17418	5.5513	2.83555e-08	7.59048e-06	221150	SKA3	spindle and kinetochore associated complex subunit 3 [Source:HGNC Symbol;Acc:HGNC:20262]
DENND2A	ENSG00000146966	604.698	-1.95333	0.352474	-5.54177	2.99423e-08	7.86215e-06	27147	DENND2A	DENN domain containing 2A [Source:HGNC Symbol;Acc:HGNC:22212]
RAB27B	ENSG00000041353	948.968	1.90998	0.345316	5.53112	3.18198e-08	8.24939e-06	5874	RAB27B	RAB27B, member RAS oncogene family [Source:HGNC Symbol;Acc:HGNC:9767]
CYP4F12	ENSG00000186204	139.162	-2.18286	0.396503	-5.50528	3.68574e-08	9.43595e-06	66002	CYP4F12	cytochrome P450 family 4 subfamily F member 12 [Source:HGNC Symbol;Acc:HGNC:18857]
NCAPG	ENSG00000109805	49.7313	5.13197	0.934711	5.49044	4.0093e-08	1.01376e-05	NA	NCAPG	non-SMC condensin I complex subunit G [Source:HGNC Symbol;Acc:HGNC:24304]
ATP6V0D2	ENSG00000147614	298.789	8.44709	1.54342	5.47298	4.42532e-08	1.1053e-05	245972	ATP6V0D2	ATPase H+ transporting V0 subunit d2 [Source:HGNC Symbol;Acc:HGNC:18266]
PLA2G5	ENSG00000127472	428.327	-2.10707	0.385928	-5.45974	4.7682e-08	1.1766e-05	5322	PLA2G5	phospholipase A2 group V [Source:HGNC Symbol;Acc:HGNC:9038]
SLC13A5	ENSG00000141485	52.5896	5.12633	0.941236	5.44638	5.14065e-08	1.23866e-05	284111	SLC13A5	solute carrier family 13 member 5 [Source:HGNC Symbol;Acc:HGNC:23089]
TTC3	ENSG00000182670	9674.96	1.31258	0.240996	5.44647	5.13806e-08	1.23866e-05	7267	TTC3	tetratricopeptide repeat domain 3 [Source:HGNC Symbol;Acc:HGNC:12393]
PLA2G4F	ENSG00000168907	123.597	-3.25864	0.598758	-5.44234	5.25864e-08	1.25235e-05	255189	PLA2G4F	phospholipase A2 group IVF [Source:HGNC Symbol;Acc:HGNC:27396]
STRIT1	ENSG00000240045	4783.17	-16.3998	3.02776	-5.41647	6.07867e-08	1.431e-05	100507537	STRIT1	small transmembrane regulator of ion transport 1 [Source:HGNC Symbol;Acc:HGNC:52297]
AURKB	ENSG00000178999	36.7391	6.31223	1.16973	5.3963	6.80296e-08	1.57222e-05	9212	AURKB	aurora kinase B [Source:HGNC Symbol;Acc:HGNC:11390]
MT-ND1	ENSG00000198888	201196	-1.58378	0.293536	-5.39553	6.83207e-08	1.57222e-05	4535	MT-ND1	mitochondrially encoded NADH:ubiquinone oxidoreductase core subunit 1 [Source:HGNC Symbol;Acc:HGNC:7455]
TM4SF19	ENSG00000145107	83.8008	5.72544	1.0627	5.38762	7.13966e-08	1.62475e-05	NA	TM4SF19	transmembrane 4 L six family member 19 [Source:HGNC Symbol;Acc:HGNC:25167]
LOX	ENSG00000113083	4143.98	1.88005	0.349654	5.37688	7.57863e-08	1.70569e-05	4015	LOX	lysyl oxidase [Source:HGNC Symbol;Acc:HGNC:6664]
KIF18B	ENSG00000186185	43.389	6.39567	1.19503	5.35191	8.70314e-08	1.93749e-05	146909	KIF18B	kinesin family member 18B [Source:HGNC Symbol;Acc:HGNC:27102]
IGFBP5	ENSG00000115461	42345.4	-1.26807	0.237359	-5.3424	9.17241e-08	2.02e-05	3488	IGFBP5	insulin like growth factor binding protein 5 [Source:HGNC Symbol;Acc:HGNC:5474]
TMEM88	ENSG00000167874	118.028	-3.83094	0.719572	-5.32391	1.0156e-07	2.19803e-05	92162	TMEM88	transmembrane protein 88 [Source:HGNC Symbol;Acc:HGNC:32371]
BCAM	ENSG00000187244	2086.08	-1.55596	0.292298	-5.32321	1.01954e-07	2.19803e-05	4059	BCAM	basal cell adhesion molecule (Lutheran blood group) [Source:HGNC Symbol;Acc:HGNC:6722]
SLC2A4	ENSG00000181856	400.353	-3.8271	0.719338	-5.32031	1.03593e-07	2.2101e-05	6517	SLC2A4	solute carrier family 2 member 4 [Source:HGNC Symbol;Acc:HGNC:11009]
NRN1	ENSG00000124785	538.67	-1.43452	0.270561	-5.302	1.14539e-07	2.41842e-05	51299	NRN1	neuritin 1 [Source:HGNC Symbol;Acc:HGNC:17972]
ITGA7	ENSG00000135424	1000.55	-2.15483	0.406678	-5.29863	1.16676e-07	2.43841e-05	3679	ITGA7	integrin subunit alpha 7 [Source:HGNC Symbol;Acc:HGNC:6143]
SLN	ENSG00000170290	3842.96	-16.0824	3.03655	-5.29626	1.18201e-07	2.44533e-05	6588	SLN	sarcolipin [Source:HGNC Symbol;Acc:HGNC:11089]
CA4	ENSG00000167434	110.498	-4.88952	0.92425	-5.29026	1.22145e-07	2.50166e-05	762	CA4	carbonic anhydrase 4 [Source:HGNC Symbol;Acc:HGNC:1375]
INHBA	ENSG00000122641	1414.25	1.79419	0.339621	5.2829	1.27152e-07	2.56098e-05	3624	INHBA	inhibin subunit beta A [Source:HGNC Symbol;Acc:HGNC:6066]
ADAMTS18	ENSG00000140873	894.896	5.14974	0.974897	5.28234	1.27542e-07	2.56098e-05	170692	ADAMTS18	ADAM metallopeptidase with thrombospondin type 1 motif 18 [Source:HGNC Symbol;Acc:HGNC:17110]
CD84	ENSG00000066294	1854.5	3.20285	0.606796	5.2783	1.30387e-07	2.59268e-05	8832	CD84	CD84 molecule [Source:HGNC Symbol;Acc:HGNC:1704]
SLPI	ENSG00000124107	166.537	-4.37712	0.830176	-5.27252	1.34565e-07	2.65002e-05	6590	SLPI	secretory leukocyte peptidase inhibitor [Source:HGNC Symbol;Acc:HGNC:11092]
IQGAP3	ENSG00000183856	63.0702	5.19193	0.98513	5.2703	1.36204e-07	2.65675e-05	128239	IQGAP3	IQ motif containing GTPase activating protein 3 [Source:HGNC Symbol;Acc:HGNC:20669]
TNFSF11	ENSG00000120659	467.771	3.12886	0.594452	5.26343	1.41392e-07	2.71392e-05	8600	TNFSF11	TNF superfamily member 11 [Source:HGNC Symbol;Acc:HGNC:11926]
FRAS1	ENSG00000138759	2184.48	1.13261	0.215205	5.26292	1.41785e-07	2.71392e-05	80144	FRAS1	Fraser extracellular matrix complex subunit 1 [Source:HGNC Symbol;Acc:HGNC:19185]
WIF1	ENSG00000156076	6767.06	-2.15912	0.411499	-5.24695	1.54634e-07	2.93247e-05	11197	WIF1	WNT inhibitory factor 1 [Source:HGNC Symbol;Acc:HGNC:18081]
PLEK2	ENSG00000100558	32.5848	7.75873	1.48105	5.23866	1.61749e-07	3.01162e-05	26499	PLEK2	pleckstrin 2 [Source:HGNC Symbol;Acc:HGNC:19238]
SYNPO	ENSG00000171992	9823.73	-1.49947	0.286156	-5.24003	1.60554e-07	3.01162e-05	11346	SYNPO	synaptopodin [Source:HGNC Symbol;Acc:HGNC:30672]
CTSK	ENSG00000143387	48614.8	2.09533	0.400705	5.22911	1.70326e-07	3.11944e-05	1513	CTSK	cathepsin K [Source:HGNC Symbol;Acc:HGNC:2536]
PRSS35	ENSG00000146250	3364.31	1.42906	0.27339	5.22719	1.72109e-07	3.11944e-05	167681	PRSS35	serine protease 35 [Source:HGNC Symbol;Acc:HGNC:21387]
ACKR1	ENSG00000213088	463.913	-2.89601	0.553988	-5.22757	1.71749e-07	3.11944e-05	2532	ACKR1	atypical chemokine receptor 1 (Duffy blood group) [Source:HGNC Symbol;Acc:HGNC:4035]
IFI27	ENSG00000165949	994.224	-1.31333	0.252154	-5.20844	1.90437e-07	3.42136e-05	3429	IFI27	interferon alpha inducible protein 27 [Source:HGNC Symbol;Acc:HGNC:5397]
ITGAV	ENSG00000138448	5121.97	1.67228	0.321381	5.20344	1.95636e-07	3.48419e-05	3685	ITGAV	integrin subunit alpha V [Source:HGNC Symbol;Acc:HGNC:6150]
CAV1	ENSG00000105974	2788.58	-1.41142	0.271745	-5.19391	2.05927e-07	3.63585e-05	857	CAV1	caveolin 1 [Source:HGNC Symbol;Acc:HGNC:1527]
SORCS3	ENSG00000156395	56.0117	5.40317	1.04142	5.18827	2.12254e-07	3.70186e-05	22986	SORCS3	sortilin related VPS10 domain containing receptor 3 [Source:HGNC Symbol;Acc:HGNC:16699]
LINC02600	ENSG00000250986	136.625	-2.58492	0.49831	-5.18737	2.13281e-07	3.70186e-05	NA	LINC02600	long intergenic non-protein coding RNA 2600 [Source:HGNC Symbol;Acc:HGNC:53177]
KIF14	ENSG00000118193	31.5756	6.41841	1.24153	5.16975	2.34405e-07	4.03433e-05	9928	KIF14	kinesin family member 14 [Source:HGNC Symbol;Acc:HGNC:19181]
GAL	ENSG00000069482	36.0382	6.48348	1.25501	5.16606	2.39077e-07	4.08045e-05	NA	GAL	galanin and GMAP prepropeptide [Source:HGNC Symbol;Acc:HGNC:4114]
KIF20A	ENSG00000112984	52.6353	4.54234	0.880425	5.15926	2.47925e-07	4.19649e-05	10112	KIF20A	kinesin family member 20A [Source:HGNC Symbol;Acc:HGNC:9787]
SH3PXD2B	ENSG00000174705	4089.18	1.16812	0.226568	5.15571	2.52677e-07	4.24187e-05	285590	SH3PXD2B	SH3 and PX domains 2B [Source:HGNC Symbol;Acc:HGNC:29242]
CLDN5	ENSG00000184113	1445.04	-1.75421	0.340854	-5.14651	2.65371e-07	4.41875e-05	7122	CLDN5	claudin 5 [Source:HGNC Symbol;Acc:HGNC:2047]
ADAMTS14	ENSG00000138316	170.953	2.91391	0.566823	5.14078	2.73597e-07	4.51898e-05	140766	ADAMTS14	ADAM metallopeptidase with thrombospondin type 1 motif 14 [Source:HGNC Symbol;Acc:HGNC:14899]
S1PR3	ENSG00000213694	1326.22	1.43067	0.278794	5.13166	2.87202e-07	4.70575e-05	1903	S1PR3	sphingosine-1-phosphate receptor 3 [Source:HGNC Symbol;Acc:HGNC:3167]
ENTPD7	ENSG00000198018	399.206	1.73785	0.339787	5.11454	3.14512e-07	5.11232e-05	57089	ENTPD7	ectonucleoside triphosphate diphosphohydrolase 7 [Source:HGNC Symbol;Acc:HGNC:19745]
PAIP2B	ENSG00000124374	507.9	-2.03801	0.40023	-5.09211	3.54101e-07	5.71051e-05	400961	PAIP2B	poly(A) binding protein interacting protein 2B [Source:HGNC Symbol;Acc:HGNC:29200]
MMRN2	ENSG00000173269	1784.4	-1.22246	0.240391	-5.08531	3.6703e-07	5.87277e-05	79812	MMRN2	multimerin 2 [Source:HGNC Symbol;Acc:HGNC:19888]
ADAM9	ENSG00000168615	1794.76	1.28143	0.252554	5.07388	3.89779e-07	6.18843e-05	8754	ADAM9	ADAM metallopeptidase domain 9 [Source:HGNC Symbol;Acc:HGNC:216]
UHRF1	ENSG00000276043	109.33	3.50706	0.692617	5.0635	4.11625e-07	6.485e-05	29128	UHRF1	ubiquitin like with PHD and ring finger domains 1 [Source:HGNC Symbol;Acc:HGNC:12556]
ALDH18A1	ENSG00000059573	1953.67	1.21105	0.240125	5.04343	4.57252e-07	7.14692e-05	5832	ALDH18A1	aldehyde dehydrogenase 18 family member A1 [Source:HGNC Symbol;Acc:HGNC:9722]
PYGM	ENSG00000068976	6605.25	-4.77642	0.947593	-5.04059	4.64108e-07	7.14692e-05	NA	PYGM	glycogen phosphorylase, muscle associated [Source:HGNC Symbol;Acc:HGNC:9726]
MMP28	ENSG00000271447	260.931	-1.40942	0.279546	-5.0418	4.6118e-07	7.14692e-05	79148	MMP28	matrix metallopeptidase 28 [Source:HGNC Symbol;Acc:HGNC:14366]
PSD3	ENSG00000156011	1223.92	1.73824	0.345083	5.03716	4.72488e-07	7.18599e-05	23362	PSD3	pleckstrin and Sec7 domain containing 3 [Source:HGNC Symbol;Acc:HGNC:19093]
GPX3	ENSG00000211445	2328.47	-1.98153	0.393419	-5.03669	4.73663e-07	7.18599e-05	2878	GPX3	glutathione peroxidase 3 [Source:HGNC Symbol;Acc:HGNC:4555]
TNS2	ENSG00000111077	5172.44	-1.07992	0.214774	-5.02818	4.95166e-07	7.44476e-05	23371	TNS2	tensin 2 [Source:HGNC Symbol;Acc:HGNC:19737]
TUBA4A	ENSG00000127824	746.545	-2.50091	0.497487	-5.02709	4.97989e-07	7.44476e-05	7277	TUBA4A	tubulin alpha 4a [Source:HGNC Symbol;Acc:HGNC:12407]
COL1A1	ENSG00000108821	1.66849e+06	1.64713	0.328166	5.01921	5.18852e-07	7.70043e-05	1277	COL1A1	collagen type I alpha 1 chain [Source:HGNC Symbol;Acc:HGNC:2197]
PRKCQ	ENSG00000065675	176.279	-2.70389	0.539614	-5.01078	5.42087e-07	7.93035e-05	5588	PRKCQ	protein kinase C theta [Source:HGNC Symbol;Acc:HGNC:9410]
ITGB1	ENSG00000150093	15491.4	1.05266	0.21007	5.01099	5.4152e-07	7.93035e-05	3688	ITGB1	integrin subunit beta 1 [Source:HGNC Symbol;Acc:HGNC:6153]
FFAR2	ENSG00000126262	302.416	-3.43434	0.686129	-5.00538	5.57531e-07	8.0414e-05	2867	FFAR2	free fatty acid receptor 2 [Source:HGNC Symbol;Acc:HGNC:4501]
SNCG	ENSG00000173267	412.357	-2.16728	0.432986	-5.00543	5.57379e-07	8.0414e-05	6623	SNCG	synuclein gamma [Source:HGNC Symbol;Acc:HGNC:11141]
TROAP	ENSG00000135451	32.8599	6.2972	1.25931	5.00051	5.71784e-07	8.1893e-05	10024	TROAP	trophinin associated protein [Source:HGNC Symbol;Acc:HGNC:12327]
CALU	ENSG00000128595	7135.24	1.2233	0.244757	4.998	5.79271e-07	8.23892e-05	813	CALU	calumenin [Source:HGNC Symbol;Acc:HGNC:1458]
FOXC1	ENSG00000054598	2104.71	-1.11214	0.22334	-4.97957	6.37262e-07	8.93956e-05	2296	FOXC1	forkhead box C1 [Source:HGNC Symbol;Acc:HGNC:3800]
BPNT2	ENSG00000104331	2851.11	1.04768	0.210364	4.98032	6.3479e-07	8.93956e-05	NA	BPNT2	3'(2'), 5'-bisphosphate nucleotidase 2 [Source:HGNC Symbol;Acc:HGNC:26019]
KANK3	ENSG00000186994	464.041	-1.58686	0.31893	-4.97558	6.50511e-07	9.06334e-05	256949	KANK3	KN motif and ankyrin repeat domains 3 [Source:HGNC Symbol;Acc:HGNC:24796]
THBS4	ENSG00000113296	2123.73	1.7812	0.358318	4.971	6.66093e-07	9.16744e-05	7060	THBS4	thrombospondin 4 [Source:HGNC Symbol;Acc:HGNC:11788]
SP6	ENSG00000189120	99.1881	5.44455	1.09532	4.97075	6.66935e-07	9.16744e-05	80320	SP6	Sp6 transcription factor [Source:HGNC Symbol;Acc:HGNC:14530]
SYT12	ENSG00000173227	1229.14	-1.66621	0.335429	-4.96741	6.78517e-07	9.26447e-05	91683	SYT12	synaptotagmin 12 [Source:HGNC Symbol;Acc:HGNC:18381]
SPARCL1	ENSG00000152583	8017.58	-1.40172	0.283077	-4.95174	7.35523e-07	9.97632e-05	8404	SPARCL1	SPARC like 1 [Source:HGNC Symbol;Acc:HGNC:11220]
CYP1B1	ENSG00000138061	6438.69	1.24929	0.252797	4.94187	7.73787e-07	0.000104263	1545	CYP1B1	cytochrome P450 family 1 subfamily B member 1 [Source:HGNC Symbol;Acc:HGNC:2597]
KDELR2	ENSG00000136240	8742.08	0.899963	0.182198	4.93949	7.83271e-07	0.000104851	11014	KDELR2	KDEL endoplasmic reticulum protein retention receptor 2 [Source:HGNC Symbol;Acc:HGNC:6305]
CFD	ENSG00000197766	36790.1	-2.05876	0.417564	-4.93041	8.20574e-07	0.000109131	1675	CFD	complement factor D [Source:HGNC Symbol;Acc:HGNC:2771]
PLAT	ENSG00000104368	2749.53	-1.78097	0.361723	-4.92359	8.4972e-07	0.000112278	5327	PLAT	plasminogen activator, tissue type [Source:HGNC Symbol;Acc:HGNC:9051]
-5721	ENSG00000271947	38.6889	4.59901	0.937409	4.90608	9.29128e-07	0.000121984	NA		novel transcript
CHST6	ENSG00000183196	460.359	2.27125	0.463476	4.90048	9.5605e-07	0.000123929	4166	CHST6	carbohydrate sulfotransferase 6 [Source:HGNC Symbol;Acc:HGNC:6938]
AMY2B	ENSG00000240038	457.752	-1.55581	0.317423	-4.90137	9.51686e-07	0.000123929	280	AMY2B	amylase alpha 2B [Source:HGNC Symbol;Acc:HGNC:478]
FRY	ENSG00000073910	558.074	-1.63344	0.33353	-4.89744	9.70943e-07	0.000124287	10129	FRY	FRY microtubule binding protein [Source:HGNC Symbol;Acc:HGNC:20367]
COL5A1	ENSG00000130635	68652	1.50223	0.306687	4.89826	9.66903e-07	0.000124287	1289	COL5A1	collagen type V alpha 1 chain [Source:HGNC Symbol;Acc:HGNC:2209]
ABCC4	ENSG00000125257	426.535	1.26748	0.259147	4.89098	1.00335e-06	0.000127638	10257	ABCC4	ATP binding cassette subfamily C member 4 [Source:HGNC Symbol;Acc:HGNC:55]
PGM5	ENSG00000154330	440.642	-1.82822	0.373901	-4.88959	1.01045e-06	0.000127747	NA	PGM5	phosphoglucomutase 5 [Source:HGNC Symbol;Acc:HGNC:8908]
BUB1B	ENSG00000156970	44.801	5.81152	1.18986	4.88421	1.03845e-06	0.000130482	701	BUB1B	BUB1 mitotic checkpoint serine/threonine kinase B [Source:HGNC Symbol;Acc:HGNC:1149]
SYNPO2	ENSG00000172403	2101.86	-2.42567	0.496966	-4.88095	1.05577e-06	0.000131849	171024	SYNPO2	synaptopodin 2 [Source:HGNC Symbol;Acc:HGNC:17732]
CKB	ENSG00000166165	10683.7	2.14328	0.439352	4.87826	1.07023e-06	0.000132845	1152	CKB	creatine kinase B [Source:HGNC Symbol;Acc:HGNC:1991]
SOX17	ENSG00000164736	302.706	-1.38205	0.283653	-4.87234	1.10287e-06	0.000136071	64321	SOX17	SRY-box transcription factor 17 [Source:HGNC Symbol;Acc:HGNC:18122]
-4380	ENSG00000261327	96.1502	2.74702	0.564173	4.8691	1.12106e-06	0.000137487	NA		novel transcript
PIF1	ENSG00000140451	51.8052	4.16812	0.856253	4.86786	1.12813e-06	0.000137532	80119	PIF1	PIF1 5'-to-3' DNA helicase [Source:HGNC Symbol;Acc:HGNC:26220]
DAPK2	ENSG00000035664	3543.63	-1.36282	0.280379	-4.86064	1.17008e-06	0.000141802	23604	DAPK2	death associated protein kinase 2 [Source:HGNC Symbol;Acc:HGNC:2675]
SMPX	ENSG00000091482	1106.62	-14.7303	3.03678	-4.85063	1.23067e-06	0.0001474	23676	SMPX	small muscle protein X-linked [Source:HGNC Symbol;Acc:HGNC:11122]
KIFC1	ENSG00000237649	81.158	3.93658	0.811453	4.85127	1.22673e-06	0.0001474	3833	KIFC1	kinesin family member C1 [Source:HGNC Symbol;Acc:HGNC:6389]
PI16	ENSG00000164530	141.033	-3.26727	0.673905	-4.84826	1.24547e-06	0.000148305	221476	PI16	peptidase inhibitor 16 [Source:HGNC Symbol;Acc:HGNC:21245]
RGS10	ENSG00000148908	1700.94	1.76764	0.364915	4.84397	1.2727e-06	0.000150671	6001	RGS10	regulator of G protein signaling 10 [Source:HGNC Symbol;Acc:HGNC:9992]
ABTB1	ENSG00000114626	2290.11	-1.33159	0.275014	-4.8419	1.28604e-06	0.000151376	80325	ABTB1	ankyrin repeat and BTB domain containing 1 [Source:HGNC Symbol;Acc:HGNC:18275]
LRP12	ENSG00000147650	274.719	1.53928	0.318769	4.82883	1.37337e-06	0.000160731	29967	LRP12	LDL receptor related protein 12 [Source:HGNC Symbol;Acc:HGNC:31708]
NIPA2	ENSG00000140157	584.868	1.24195	0.257433	4.82437	1.40444e-06	0.000163434	81614	NIPA2	NIPA magnesium transporter 2 [Source:HGNC Symbol;Acc:HGNC:17044]
COL6A3	ENSG00000163359	68178	1.60153	0.332121	4.82213	1.4203e-06	0.000164346	1293	COL6A3	collagen type VI alpha 3 chain [Source:HGNC Symbol;Acc:HGNC:2213]
UGGT2	ENSG00000102595	626.577	1.14818	0.238376	4.81668	1.45967e-06	0.000167014	55757	UGGT2	UDP-glucose glycoprotein glucosyltransferase 2 [Source:HGNC Symbol;Acc:HGNC:15664]
SYNM	ENSG00000182253	1459.51	-2.57303	0.534087	-4.81763	1.45275e-06	0.000167014	23336	SYNM	synemin [Source:HGNC Symbol;Acc:HGNC:24466]
FOSL2	ENSG00000075426	4352.52	1.30698	0.271707	4.81025	1.50741e-06	0.000171518	2355	FOSL2	FOS like 2, AP-1 transcription factor subunit [Source:HGNC Symbol;Acc:HGNC:3798]
PBK	ENSG00000168078	58.7107	4.4677	0.932393	4.79165	1.65413e-06	0.000187173	55872	PBK	PDZ binding kinase [Source:HGNC Symbol;Acc:HGNC:18282]
EGR2	ENSG00000122877	172.08	-2.6279	0.548671	-4.78957	1.6714e-06	0.000187363	1959	EGR2	early growth response 2 [Source:HGNC Symbol;Acc:HGNC:3239]
TTYH3	ENSG00000136295	2906.32	1.33842	0.279463	4.78924	1.67411e-06	0.000187363	80727	TTYH3	tweety family member 3 [Source:HGNC Symbol;Acc:HGNC:22222]
COL24A1	ENSG00000171502	450.782	3.06321	0.640827	4.78009	1.7522e-06	0.000195037	255631	COL24A1	collagen type XXIV alpha 1 chain [Source:HGNC Symbol;Acc:HGNC:20821]
NPY1R	ENSG00000164128	113.028	-3.01964	0.63216	-4.7767	1.78196e-06	0.000196726	4886	NPY1R	neuropeptide Y receptor Y1 [Source:HGNC Symbol;Acc:HGNC:7956]
CNGA1	ENSG00000198515	60.1184	-2.93104	0.613679	-4.77618	1.78659e-06	0.000196726	1259	CNGA1	cyclic nucleotide gated channel subunit alpha 1 [Source:HGNC Symbol;Acc:HGNC:2148]
CHPF2	ENSG00000033100	1884.58	1.04553	0.219964	4.7532	2.0022e-06	0.000219146	54480	CHPF2	chondroitin polymerizing factor 2 [Source:HGNC Symbol;Acc:HGNC:29270]
HJURP	ENSG00000123485	45.9264	5.13727	1.08102	4.75226	2.01159e-06	0.000219146	55355	HJURP	Holliday junction recognition protein [Source:HGNC Symbol;Acc:HGNC:25444]
-4138	ENSG00000260401	38.1866	-5.46	1.15311	-4.73503	2.19022e-06	0.000237344	NA		novel transcript, overlapping to P2RY2
-6302	ENSG00000274383	135.757	-2.21763	0.468571	-4.73276	2.21486e-06	0.00023875	NA		novel transcript, antisense to ANKDD1A
TGFBI	ENSG00000120708	8152.21	1.80381	0.381366	4.72988	2.24657e-06	0.000240901	7045	TGFBI	transforming growth factor beta induced [Source:HGNC Symbol;Acc:HGNC:11771]
TREM2	ENSG00000095970	71.5601	3.99994	0.846086	4.72758	2.27215e-06	0.000242374	54209	TREM2	triggering receptor expressed on myeloid cells 2 [Source:HGNC Symbol;Acc:HGNC:17761]
LINC01405	ENSG00000185847	825.721	-14.3306	3.03675	-4.71905	2.36947e-06	0.000247597	100131138	LINC01405	long intergenic non-protein coding RNA 1405 [Source:HGNC Symbol;Acc:HGNC:50688]
MMP23B	ENSG00000189409	272.585	3.35271	0.710406	4.71942	2.36517e-06	0.000247597	8510	MMP23B	matrix metallopeptidase 23B [Source:HGNC Symbol;Acc:HGNC:7171]
CHSY3	ENSG00000198108	370.441	1.43995	0.304972	4.72158	2.3402e-06	0.000247597	337876	CHSY3	chondroitin sulfate synthase 3 [Source:HGNC Symbol;Acc:HGNC:24293]
MT-ND2	ENSG00000198763	180581	-1.47158	0.311713	-4.72094	2.34757e-06	0.000247597	4536	MT-ND2	mitochondrially encoded NADH:ubiquinone oxidoreductase core subunit 2 [Source:HGNC Symbol;Acc:HGNC:7456]
CRABP2	ENSG00000143320	1760.51	1.7641	0.37411	4.71546	2.41164e-06	0.000249458	1382	CRABP2	cellular retinoic acid binding protein 2 [Source:HGNC Symbol;Acc:HGNC:2339]
GLRA3	ENSG00000145451	106.865	4.37374	0.927448	4.71589	2.40661e-06	0.000249458	8001	GLRA3	glycine receptor alpha 3 [Source:HGNC Symbol;Acc:HGNC:4328]
CACNG4	ENSG00000075461	27.9546	5.83087	1.23898	4.70617	2.52412e-06	0.000259782	NA	CACNG4	calcium voltage-gated channel auxiliary subunit gamma 4 [Source:HGNC Symbol;Acc:HGNC:1408]
HSPA1B	ENSG00000204388	623.62	-1.24932	0.265672	-4.70251	2.56986e-06	0.000263167	3304	HSPA1B	heat shock protein family A (Hsp70) member 1B [Source:HGNC Symbol;Acc:HGNC:5233]
CAVIN2	ENSG00000168497	599.775	-1.52109	0.323813	-4.69744	2.63449e-06	0.000268443	NA	CAVIN2	caveolae associated protein 2 [Source:HGNC Symbol;Acc:HGNC:10690]
AIF1L	ENSG00000126878	705.133	-1.59288	0.340044	-4.68434	2.8087e-06	0.000283375	83543	AIF1L	allograft inflammatory factor 1 like [Source:HGNC Symbol;Acc:HGNC:28904]
GIMAP6	ENSG00000133561	929.638	-1.32739	0.283347	-4.68468	2.80398e-06	0.000283375	NA	GIMAP6	GTPase, IMAP family member 6 [Source:HGNC Symbol;Acc:HGNC:21918]
SLC7A10	ENSG00000130876	539.184	-2.62685	0.561066	-4.6819	2.84235e-06	0.000285364	56301	SLC7A10	solute carrier family 7 member 10 [Source:HGNC Symbol;Acc:HGNC:11058]
SHTN1	ENSG00000187164	640.452	2.55165	0.545999	4.67336	2.96308e-06	0.000296033	57698	SHTN1	shootin 1 [Source:HGNC Symbol;Acc:HGNC:29319]
PDK4	ENSG00000004799	1530.51	-1.62569	0.348018	-4.67129	2.99309e-06	0.00029758	5166	PDK4	pyruvate dehydrogenase kinase 4 [Source:HGNC Symbol;Acc:HGNC:8812]
GLB1	ENSG00000170266	1059.55	1.06898	0.229285	4.66224	3.12786e-06	0.000309477	2720	GLB1	galactosidase beta 1 [Source:HGNC Symbol;Acc:HGNC:4298]
TPO	ENSG00000115705	61.4798	-4.3155	0.925897	-4.66089	3.14844e-06	0.000310016	7173	TPO	thyroid peroxidase [Source:HGNC Symbol;Acc:HGNC:12015]
CENPF	ENSG00000117724	173.683	3.83036	0.822751	4.65555	3.23116e-06	0.000316638	1063	CENPF	centromere protein F [Source:HGNC Symbol;Acc:HGNC:1857]
P4HB	ENSG00000185624	10201.5	0.991274	0.212973	4.65446	3.24835e-06	0.000316807	5034	P4HB	prolyl 4-hydroxylase subunit beta [Source:HGNC Symbol;Acc:HGNC:8548]
MYL2	ENSG00000111245	31905.9	-13.9667	3.00271	-4.65136	3.29759e-06	0.000320085	4633	MYL2	myosin light chain 2 [Source:HGNC Symbol;Acc:HGNC:7583]
BUB1	ENSG00000169679	64.8216	3.08135	0.663274	4.64567	3.38971e-06	0.000327475	699	BUB1	BUB1 mitotic checkpoint serine/threonine kinase [Source:HGNC Symbol;Acc:HGNC:1148]
NAV2	ENSG00000166833	415.007	2.00383	0.431925	4.6393	3.49597e-06	0.000336154	89797	NAV2	neuron navigator 2 [Source:HGNC Symbol;Acc:HGNC:15997]
-3984	ENSG00000259807	84.2447	1.95567	0.422073	4.63349	3.59544e-06	0.000344103	NA		novel transcript
COL1A2	ENSG00000164692	1.03839e+06	1.42952	0.308588	4.63247	3.61328e-06	0.000344203	1278	COL1A2	collagen type I alpha 2 chain [Source:HGNC Symbol;Acc:HGNC:2198]
TFCP2L1	ENSG00000115112	58.1646	4.56517	0.985976	4.63011	3.65478e-06	0.000346544	29842	TFCP2L1	transcription factor CP2 like 1 [Source:HGNC Symbol;Acc:HGNC:17925]
OBSCN	ENSG00000154358	2929.86	-2.30191	0.497491	-4.62703	3.70945e-06	0.000348501	84033	OBSCN	obscurin, cytoskeletal calmodulin and titin-interacting RhoGEF [Source:HGNC Symbol;Acc:HGNC:15719]
TSPYL2	ENSG00000184205	1668.4	-1.10002	0.237697	-4.62782	3.69527e-06	0.000348501	NA	TSPYL2	TSPY like 2 [Source:HGNC Symbol;Acc:HGNC:24358]
P2RY2	ENSG00000175591	77.8851	-3.42661	0.740973	-4.62447	3.75558e-06	0.000351224	5029	P2RY2	purinergic receptor P2Y2 [Source:HGNC Symbol;Acc:HGNC:8541]
PGM3	ENSG00000013375	1249.13	1.29413	0.280073	4.62069	3.8247e-06	0.000353575	5238	PGM3	phosphoglucomutase 3 [Source:HGNC Symbol;Acc:HGNC:8907]
BIRC5	ENSG00000089685	89.9113	3.51707	0.761048	4.62134	3.8126e-06	0.000353575	332	BIRC5	baculoviral IAP repeat containing 5 [Source:HGNC Symbol;Acc:HGNC:593]
A4GALT	ENSG00000128274	835.321	-1.29858	0.281061	-4.62026	3.83251e-06	0.000353575	53947	A4GALT	alpha 1,4-galactosyltransferase (P blood group) [Source:HGNC Symbol;Acc:HGNC:18149]
GTSE1	ENSG00000075218	49.2692	3.3642	0.728421	4.61849	3.86549e-06	0.000355018	51512	GTSE1	G2 and S-phase expressed 1 [Source:HGNC Symbol;Acc:HGNC:13698]
WASH8P	ENSG00000226210	569.395	-1.35204	0.29293	-4.61558	3.92007e-06	0.000358424	NA	WASH8P	WAS protein family homolog 8, pseudogene [Source:HGNC Symbol;Acc:HGNC:53913]
NAV3	ENSG00000067798	1425.76	1.56139	0.338711	4.6098	4.03053e-06	0.000366886	89795	NAV3	neuron navigator 3 [Source:HGNC Symbol;Acc:HGNC:15998]
-3698	ENSG00000258580	20.6902	7.17924	1.55946	4.60368	4.15092e-06	0.000376172	NA		novel transcript, antisense to AKAP6
PPP1R3C	ENSG00000119938	1333.32	-1.37204	0.29813	-4.60215	4.18153e-06	0.000377277	5507	PPP1R3C	protein phosphatase 1 regulatory subunit 3C [Source:HGNC Symbol;Acc:HGNC:9293]
SLC31A1	ENSG00000136868	818.029	1.11135	0.24166	4.59883	4.24872e-06	0.000381658	1317	SLC31A1	solute carrier family 31 member 1 [Source:HGNC Symbol;Acc:HGNC:11016]
TNNI1	ENSG00000159173	19682.3	-10.3635	2.25573	-4.59427	4.34263e-06	0.000388391	7135	TNNI1	troponin I1, slow skeletal type [Source:HGNC Symbol;Acc:HGNC:11945]
PPIC	ENSG00000168938	2495.68	1.11042	0.241887	4.59066	4.41847e-06	0.000393455	5480	PPIC	peptidylprolyl isomerase C [Source:HGNC Symbol;Acc:HGNC:9256]
TNXB	ENSG00000168477	620.884	-1.24903	0.272722	-4.57986	4.65289e-06	0.000412536	7148	TNXB	tenascin XB [Source:HGNC Symbol;Acc:HGNC:11976]
VCAN	ENSG00000038427	10385.1	1.84445	0.402902	4.57793	4.69604e-06	0.000414567	1462	VCAN	versican [Source:HGNC Symbol;Acc:HGNC:2464]
DLGAP5	ENSG00000126787	64.7459	4.53586	0.992205	4.5715	4.84255e-06	0.000424102	9787	DLGAP5	DLG associated protein 5 [Source:HGNC Symbol;Acc:HGNC:16864]
MFAP3L	ENSG00000198948	168.782	1.79341	0.392313	4.57137	4.84546e-06	0.000424102	9848	MFAP3L	microfibril associated protein 3 like [Source:HGNC Symbol;Acc:HGNC:29083]
MFAP3L-1	ENSG00000198948	168.782	1.79341	0.392313	4.57137	4.84546e-06	0.000424102	101928198	MFAP3L	microfibril associated protein 3 like [Source:HGNC Symbol;Acc:HGNC:29083]
CSMD2	ENSG00000121904	372.091	3.24219	0.709993	4.5665	4.95928e-06	0.000430385	114784	CSMD2	CUB and Sushi multiple domains 2 [Source:HGNC Symbol;Acc:HGNC:19290]
EPSTI1	ENSG00000133106	469.103	1.28622	0.281652	4.5667	4.9547e-06	0.000430385	94240	EPSTI1	epithelial stromal interaction 1 [Source:HGNC Symbol;Acc:HGNC:16465]
POLQ	ENSG00000051341	33.3641	5.54045	1.21371	4.5649	4.99729e-06	0.000431855	NA	POLQ	DNA polymerase theta [Source:HGNC Symbol;Acc:HGNC:9186]
GIMAP7	ENSG00000179144	656.323	-1.56646	0.343277	-4.56325	5.03682e-06	0.000433442	168537	GIMAP7	GTPase, IMAP family member 7 [Source:HGNC Symbol;Acc:HGNC:22404]
SLC9B1	ENSG00000164037	43.5805	4.01357	0.881023	4.55558	5.22409e-06	0.000447676	150159	SLC9B1	solute carrier family 9 member B1 [Source:HGNC Symbol;Acc:HGNC:24244]
LYVE1	ENSG00000133800	353.961	-1.91566	0.421016	-4.5501	5.36201e-06	0.000455682	10894	LYVE1	lymphatic vessel endothelial hyaluronan receptor 1 [Source:HGNC Symbol;Acc:HGNC:14687]
SLC37A2	ENSG00000134955	1969.76	3.77654	0.829844	4.55091	5.3415e-06	0.000455682	219855	SLC37A2	solute carrier family 37 member 2 [Source:HGNC Symbol;Acc:HGNC:20644]
AHR	ENSG00000106546	1500.22	1.33064	0.292596	4.54772	5.42298e-06	0.000457586	196	AHR	aryl hydrocarbon receptor [Source:HGNC Symbol;Acc:HGNC:348]
NRGN	ENSG00000154146	451.355	-2.07194	0.455624	-4.54748	5.42909e-06	0.000457586	4900	NRGN	neurogranin [Source:HGNC Symbol;Acc:HGNC:8000]
THBS2	ENSG00000186340	6017.01	1.4775	0.325293	4.54208	5.57025e-06	0.000467559	7058	THBS2	thrombospondin 2 [Source:HGNC Symbol;Acc:HGNC:11786]
RBFOX1	ENSG00000078328	110.511	-4.35499	0.959551	-4.53857	5.66361e-06	0.00047153	54715	RBFOX1	RNA binding fox-1 homolog 1 [Source:HGNC Symbol;Acc:HGNC:18222]
APCDD1	ENSG00000154856	1970.21	1.49184	0.328696	4.53865	5.66158e-06	0.00047153	NA	APCDD1	APC down-regulated 1 [Source:HGNC Symbol;Acc:HGNC:15718]
PTGS2	ENSG00000073756	129.67	-2.92508	0.645248	-4.53326	5.80814e-06	0.000481605	5743	PTGS2	prostaglandin-endoperoxide synthase 2 [Source:HGNC Symbol;Acc:HGNC:9605]
-6618	ENSG00000276791	50.0198	-2.43753	0.537814	-4.53229	5.83485e-06	0.000481869	NA		novel transcript
ITIH5	ENSG00000123243	372.358	-2.75331	0.607616	-4.53133	5.86134e-06	0.000482113	80760	ITIH5	inter-alpha-trypsin inhibitor heavy chain 5 [Source:HGNC Symbol;Acc:HGNC:21449]
GNB4	ENSG00000114450	1301.12	1.34949	0.298285	4.52415	6.06385e-06	0.000489397	59345	GNB4	G protein subunit beta 4 [Source:HGNC Symbol;Acc:HGNC:20731]
AGT	ENSG00000135744	229.657	-1.98886	0.439434	-4.52597	6.01192e-06	0.000489397	183	AGT	angiotensinogen [Source:HGNC Symbol;Acc:HGNC:333]
ECM1	ENSG00000143369	552.886	1.8838	0.416178	4.52644	5.99867e-06	0.000489397	1893	ECM1	extracellular matrix protein 1 [Source:HGNC Symbol;Acc:HGNC:3153]
MAP3K7CL	ENSG00000156265	196.595	-1.98582	0.438957	-4.52396	6.06938e-06	0.000489397	56911	MAP3K7CL	MAP3K7 C-terminal like [Source:HGNC Symbol;Acc:HGNC:16457]
-2837	ENSG00000253177	49.304	-3.81223	0.842418	-4.52534	6.0299e-06	0.000489397	101926956		novel transcript
PRR33	ENSG00000283787	1776.5	-1.04584	0.231223	-4.5231	6.09397e-06	0.000489454	102724536	PRR33	proline rich 33 [Source:HGNC Symbol;Acc:HGNC:35118]
OSTC	ENSG00000198856	4450.96	0.979814	0.216677	4.522	6.1259e-06	0.000490096	58505	OSTC	oligosaccharyltransferase complex non-catalytic subunit [Source:HGNC Symbol;Acc:HGNC:24448]
GRN	ENSG00000030582	9782.04	1.40069	0.309889	4.51996	6.18499e-06	0.000492898	2896	GRN	granulin precursor [Source:HGNC Symbol;Acc:HGNC:4601]
BRCA2	ENSG00000139618	87.1798	2.1698	0.480217	4.51837	6.23179e-06	0.000494703	675	BRCA2	BRCA2 DNA repair associated [Source:HGNC Symbol;Acc:HGNC:1101]
PLA2G7	ENSG00000146070	73.9073	5.40015	1.19615	4.51459	6.34381e-06	0.000501651	7941	PLA2G7	phospholipase A2 group VII [Source:HGNC Symbol;Acc:HGNC:9040]
IGSF10	ENSG00000152580	1329.78	2.18516	0.484303	4.51198	6.42247e-06	0.000504095	285313	IGSF10	immunoglobulin superfamily member 10 [Source:HGNC Symbol;Acc:HGNC:26384]
CD109	ENSG00000156535	3886.19	1.41734	0.314132	4.51193	6.42394e-06	0.000504095	135228	CD109	CD109 molecule [Source:HGNC Symbol;Acc:HGNC:21685]
ADAMTS2	ENSG00000087116	8324.51	1.2844	0.285147	4.50434	6.65792e-06	0.000520461	NA	ADAMTS2	ADAM metallopeptidase with thrombospondin type 1 motif 2 [Source:HGNC Symbol;Acc:HGNC:218]
LILRA5	ENSG00000187116	107.871	-3.067	0.68139	-4.50108	6.7608e-06	0.000526494	353514	LILRA5	leukocyte immunoglobulin like receptor A5 [Source:HGNC Symbol;Acc:HGNC:16309]
ARF4	ENSG00000168374	6355.5	0.900079	0.200293	4.49382	6.99566e-06	0.00054272	378	ARF4	ADP ribosylation factor 4 [Source:HGNC Symbol;Acc:HGNC:655]
JPH2	ENSG00000149596	440.796	-3.38162	0.753438	-4.48825	7.18119e-06	0.000555011	57158	JPH2	junctophilin 2 [Source:HGNC Symbol;Acc:HGNC:14202]
IMPA2	ENSG00000141401	615.406	-1.74344	0.388722	-4.48507	7.28904e-06	0.000561228	3613	IMPA2	inositol monophosphatase 2 [Source:HGNC Symbol;Acc:HGNC:6051]
PLIN5	ENSG00000214456	339.913	-5.3226	1.18701	-4.48403	7.32454e-06	0.00056185	440503	PLIN5	perilipin 5 [Source:HGNC Symbol;Acc:HGNC:33196]
GOLM1	ENSG00000135052	2503.95	1.20566	0.269313	4.47679	7.57749e-06	0.000576932	51280	GOLM1	golgi membrane protein 1 [Source:HGNC Symbol;Acc:HGNC:15451]
HCAR3	ENSG00000255398	35.822	-5.01198	1.11952	-4.47692	7.57288e-06	0.000576932	8843	HCAR3	hydroxycarboxylic acid receptor 3 [Source:HGNC Symbol;Acc:HGNC:16824]
DHCR24	ENSG00000116133	1394.74	1.2734	0.284749	4.47199	7.74958e-06	0.000587848	1718	DHCR24	24-dehydrocholesterol reductase [Source:HGNC Symbol;Acc:HGNC:2859]
-577	ENSG00000225107	19.7452	7.09578	1.59022	4.46213	8.11502e-06	0.000613298	NA		novel transcript
CNKSR1	ENSG00000142675	102.033	-2.88734	0.647456	-4.45951	8.21473e-06	0.000618551	10256	CNKSR1	connector enhancer of kinase suppressor of Ras 1 [Source:HGNC Symbol;Acc:HGNC:19700]
CREB3L1	ENSG00000157613	3074.15	1.37402	0.308734	4.45052	8.56639e-06	0.000642667	90993	CREB3L1	cAMP responsive element binding protein 3 like 1 [Source:HGNC Symbol;Acc:HGNC:18856]
FNDC10	ENSG00000228594	65.9034	3.64028	0.818963	4.44498	8.79e-06	0.000657037	643988	FNDC10	fibronectin type III domain containing 10 [Source:HGNC Symbol;Acc:HGNC:42951]
ARNTL2	ENSG00000029153	184.73	2.04478	0.460199	4.44325	8.86085e-06	0.000659924	56938	ARNTL2	aryl hydrocarbon receptor nuclear translocator like 2 [Source:HGNC Symbol;Acc:HGNC:18984]
PHLDB2	ENSG00000144824	4633.59	1.34026	0.301762	4.44145	8.93544e-06	0.000663068	90102	PHLDB2	pleckstrin homology like domain family B member 2 [Source:HGNC Symbol;Acc:HGNC:29573]
NUF2	ENSG00000143228	36.0788	3.36798	0.758685	4.43923	9.02796e-06	0.000667515	83540	NUF2	NUF2 component of NDC80 kinetochore complex [Source:HGNC Symbol;Acc:HGNC:14621]
SPC24	ENSG00000161888	61.0605	3.16885	0.714282	4.43641	9.14714e-06	0.000673894	147841	SPC24	SPC24 component of NDC80 kinetochore complex [Source:HGNC Symbol;Acc:HGNC:26913]
P4HA2	ENSG00000072682	1459.33	1.22136	0.275477	4.43362	9.26641e-06	0.000677805	8974	P4HA2	prolyl 4-hydroxylase subunit alpha 2 [Source:HGNC Symbol;Acc:HGNC:8547]
FAP	ENSG00000078098	2208.83	1.34365	0.30303	4.43404	9.24831e-06	0.000677805	2191	FAP	fibroblast activation protein alpha [Source:HGNC Symbol;Acc:HGNC:3590]
CKAP2L	ENSG00000169607	30.6338	4.78934	1.08153	4.42829	9.49811e-06	0.000692281	150468	CKAP2L	cytoskeleton associated protein 2 like [Source:HGNC Symbol;Acc:HGNC:26877]
RRBP1	ENSG00000125844	9950.19	0.92956	0.210043	4.42557	9.6188e-06	0.000696123	6238	RRBP1	ribosome binding protein 1 [Source:HGNC Symbol;Acc:HGNC:10448]
MYZAP	ENSG00000263155	45.9035	-3.21406	0.726231	-4.42567	9.61416e-06	0.000696123	NA	MYZAP	myocardial zonula adherens protein [Source:HGNC Symbol;Acc:HGNC:43444]
FRRS1	ENSG00000156869	121.388	3.06529	0.693386	4.42076	9.83522e-06	0.000709279	391059	FRRS1	ferric chelate reductase 1 [Source:HGNC Symbol;Acc:HGNC:27622]
PLAC9	ENSG00000189129	558.058	-1.92662	0.436332	-4.41549	1.00784e-05	0.000724263	219348	PLAC9	placenta associated 9 [Source:HGNC Symbol;Acc:HGNC:19255]
MTND1P23	ENSG00000225972	431.881	-1.60657	0.363928	-4.41451	1.01238e-05	0.000724982	NA	MTND1P23	MT-ND1 pseudogene 23 [Source:HGNC Symbol;Acc:HGNC:42092]
ITGA11	ENSG00000137809	3192.42	1.39837	0.316914	4.41247	1.022e-05	0.000729322	22801	ITGA11	integrin subunit alpha 11 [Source:HGNC Symbol;Acc:HGNC:6136]
AURKA	ENSG00000087586	63.9103	4.5035	1.02106	4.41061	1.03079e-05	0.000731204	6790	AURKA	aurora kinase A [Source:HGNC Symbol;Acc:HGNC:11393]
FBLN2	ENSG00000163520	2321.69	-1.42175	0.322363	-4.4104	1.03178e-05	0.000731204	2199	FBLN2	fibulin 2 [Source:HGNC Symbol;Acc:HGNC:3601]
GXYLT2	ENSG00000172986	1528.92	1.30808	0.296725	4.4084	1.04138e-05	0.000735465	727936	GXYLT2	glucoside xylosyltransferase 2 [Source:HGNC Symbol;Acc:HGNC:33383]
GPX8	ENSG00000164294	4005.91	0.904883	0.205341	4.40673	1.04941e-05	0.000738591	493869	GPX8	glutathione peroxidase 8 (putative) [Source:HGNC Symbol;Acc:HGNC:33100]
CDCA7	ENSG00000144354	47.2972	5.43119	1.23332	4.40373	1.06404e-05	0.000746325	83879	CDCA7	cell division cycle associated 7 [Source:HGNC Symbol;Acc:HGNC:14628]
TMEM45A	ENSG00000181458	1217.63	1.18769	0.270045	4.39813	1.0919e-05	0.000763248	55076	TMEM45A	transmembrane protein 45A [Source:HGNC Symbol;Acc:HGNC:25480]
STUM	ENSG00000203685	580.58	-1.63331	0.371779	-4.39322	1.11684e-05	0.000778028	375057	STUM	stum, mechanosensory transduction mediator homolog [Source:HGNC Symbol;Acc:HGNC:30491]
DPY19L1	ENSG00000173852	958.672	1.0343	0.235558	4.39084	1.12912e-05	0.000783919	23333	DPY19L1	dpy-19 like C-mannosyltransferase 1 [Source:HGNC Symbol;Acc:HGNC:22205]
LRRC17	ENSG00000128606	1047.23	1.08848	0.24795	4.38992	1.13394e-05	0.000784605	10234	LRRC17	leucine rich repeat containing 17 [Source:HGNC Symbol;Acc:HGNC:16895]
CCL14	ENSG00000276409	67.787	-2.8263	0.644135	-4.38774	1.14532e-05	0.000789811	6358	CCL14	C-C motif chemokine ligand 14 [Source:HGNC Symbol;Acc:HGNC:10612]
MIR193BHG	ENSG00000262454	636.368	-1.49972	0.341975	-4.38547	1.15737e-05	0.000795439	100129781	MIR193BHG	MIR193b-365a host gene [Source:HGNC Symbol;Acc:HGNC:51945]
HMMR	ENSG00000072571	35.8398	4.37512	0.99946	4.37748	1.20058e-05	0.000822375	3161	HMMR	hyaluronan mediated motility receptor [Source:HGNC Symbol;Acc:HGNC:5012]
VWF	ENSG00000110799	8584.53	-1.67003	0.381725	-4.37496	1.21454e-05	0.000826414	7450	VWF	von Willebrand factor [Source:HGNC Symbol;Acc:HGNC:12726]
BCL6	ENSG00000113916	3935.81	-1.40538	0.321231	-4.37499	1.21438e-05	0.000826414	604	BCL6	BCL6 transcription repressor [Source:HGNC Symbol;Acc:HGNC:1001]
CGREF1	ENSG00000138028	724.125	1.55838	0.356817	4.36746	1.25701e-05	0.000849663	10669	CGREF1	cell growth regulator with EF-hand domain 1 [Source:HGNC Symbol;Acc:HGNC:16962]
FZD8	ENSG00000177283	4517.78	-1.0596	0.242599	-4.3677	1.25562e-05	0.000849663	8325	FZD8	frizzled class receptor 8 [Source:HGNC Symbol;Acc:HGNC:4046]
OLFML1	ENSG00000183801	2955.3	1.15027	0.263522	4.36497	1.27142e-05	0.000856578	283298	OLFML1	olfactomedin like 1 [Source:HGNC Symbol;Acc:HGNC:24473]
SOX4	ENSG00000124766	1721	1.31756	0.301911	4.36406	1.27669e-05	0.000857311	6659	SOX4	SRY-box transcription factor 4 [Source:HGNC Symbol;Acc:HGNC:11200]
MELK	ENSG00000165304	32.2342	6.85257	1.57079	4.36249	1.28591e-05	0.000859102	9833	MELK	maternal embryonic leucine zipper kinase [Source:HGNC Symbol;Acc:HGNC:16870]
NRIP3	ENSG00000175352	331.19	4.90394	1.1242	4.36218	1.28775e-05	0.000859102	56675	NRIP3	nuclear receptor interacting protein 3 [Source:HGNC Symbol;Acc:HGNC:1167]
CDK5	ENSG00000164885	293.808	1.38689	0.318139	4.35938	1.30434e-05	0.000867345	1020	CDK5	cyclin dependent kinase 5 [Source:HGNC Symbol;Acc:HGNC:1774]
SCIN	ENSG00000006747	742.181	-1.33759	0.307029	-4.35656	1.32121e-05	0.000875718	85477	SCIN	scinderin [Source:HGNC Symbol;Acc:HGNC:21695]
PTGFRN	ENSG00000134247	1879.26	1.34386	0.308598	4.35474	1.33223e-05	0.000880177	5738	PTGFRN	prostaglandin F2 receptor inhibitor [Source:HGNC Symbol;Acc:HGNC:9601]
TFF3	ENSG00000160180	109.77	-2.39824	0.551933	-4.34516	1.39173e-05	0.000916526	7033	TFF3	trefoil factor 3 [Source:HGNC Symbol;Acc:HGNC:11757]
KRT23	ENSG00000108244	49.4138	-4.63177	1.06657	-4.3427	1.40745e-05	0.000918837	25984	KRT23	keratin 23 [Source:HGNC Symbol;Acc:HGNC:6438]
APOL3	ENSG00000128284	774.743	-1.32791	0.305724	-4.3435	1.40228e-05	0.000918837	80833	APOL3	apolipoprotein L3 [Source:HGNC Symbol;Acc:HGNC:14868]
SNAP25	ENSG00000132639	61.0101	3.93954	0.907206	4.3425	1.4087e-05	0.000918837	6616	SNAP25	synaptosome associated protein 25 [Source:HGNC Symbol;Acc:HGNC:11132]
LRRC59	ENSG00000108829	1648.84	1.06179	0.244624	4.34052	1.42147e-05	0.000924224	55379	LRRC59	leucine rich repeat containing 59 [Source:HGNC Symbol;Acc:HGNC:28817]
TRH	ENSG00000170893	49.164	4.87295	1.12302	4.33916	1.43031e-05	0.000927033	7200	TRH	thyrotropin releasing hormone [Source:HGNC Symbol;Acc:HGNC:12298]
GJB2	ENSG00000165474	38.3502	6.89682	1.59	4.33762	1.44036e-05	0.000930599	2706	GJB2	gap junction protein beta 2 [Source:HGNC Symbol;Acc:HGNC:4284]
-1775	ENSG00000236028	11.6202	6.98062	1.61066	4.33401	1.4642e-05	0.000943027	NA		novel transcript
DBNDD1	ENSG00000003249	57.4984	-4.10128	0.946699	-4.33218	1.47638e-05	0.000947889	79007	DBNDD1	dysbindin domain containing 1 [Source:HGNC Symbol;Acc:HGNC:28455]
CRYAB	ENSG00000109846	5959.85	-2.03374	0.470436	-4.3231	1.53855e-05	0.000979759	1410	CRYAB	crystallin alpha B [Source:HGNC Symbol;Acc:HGNC:2389]
SEC24A	ENSG00000113615	680.726	1.42505	0.329634	4.32313	1.53834e-05	0.000979759	10802	SEC24A	SEC24 homolog A, COPII coat complex component [Source:HGNC Symbol;Acc:HGNC:10703]
ZDHHC20	ENSG00000180776	1739.31	1.10872	0.256519	4.32218	1.54497e-05	0.000979759	253832	ZDHHC20	zinc finger DHHC-type palmitoyltransferase 20 [Source:HGNC Symbol;Acc:HGNC:20749]
HRCT1	ENSG00000196196	91.5067	-2.2188	0.513356	-4.32215	1.54515e-05	0.000979759	NA	HRCT1	histidine rich carboxyl terminus 1 [Source:HGNC Symbol;Acc:HGNC:33872]
MYOZ1	ENSG00000177791	4181.82	-7.31667	1.69373	-4.31986	1.5613e-05	0.000986946	58529	MYOZ1	myozenin 1 [Source:HGNC Symbol;Acc:HGNC:13752]
SCARA5	ENSG00000168079	3191.79	1.83412	0.425007	4.3155	1.59242e-05	0.00100352	286133	SCARA5	scavenger receptor class A member 5 [Source:HGNC Symbol;Acc:HGNC:28701]
DIO3OS	ENSG00000258498	856.988	-1.92783	0.448463	-4.29876	1.71759e-05	0.00107908	64150	DIO3OS	DIO3 opposite strand upstream RNA [Source:HGNC Symbol;Acc:HGNC:20348]
MGLL	ENSG00000074416	2251.95	-1.18025	0.274666	-4.29703	1.73101e-05	0.00108215	11343	MGLL	monoglyceride lipase [Source:HGNC Symbol;Acc:HGNC:17038]
-7249	ENSG00000279693	64.2128	2.78317	0.647735	4.29677	1.73305e-05	0.00108215	NA		novel transcript
NOG	ENSG00000183691	349.147	-2.82069	0.657059	-4.2929	1.76352e-05	0.00109783	9241	NOG	noggin [Source:HGNC Symbol;Acc:HGNC:7866]
CDK2AP1	ENSG00000111328	3142.15	0.819385	0.191088	4.288	1.80287e-05	0.00111893	8099	CDK2AP1	cyclin dependent kinase 2 associated protein 1 [Source:HGNC Symbol;Acc:HGNC:14002]
ISYNA1	ENSG00000105655	1762.84	-1.17592	0.274386	-4.28564	1.82214e-05	0.00112747	51477	ISYNA1	inositol-3-phosphate synthase 1 [Source:HGNC Symbol;Acc:HGNC:29821]
-4102	ENSG00000260271	42.1382	5.42243	1.26755	4.27787	1.8869e-05	0.00116402	NA		novel transcript
HIF3A	ENSG00000124440	66.7294	-3.83642	0.897528	-4.27443	1.91626e-05	0.00117506	64344	HIF3A	hypoxia inducible factor 3 subunit alpha [Source:HGNC Symbol;Acc:HGNC:15825]
PLCH2	ENSG00000149527	63.6517	-2.79424	0.653652	-4.27482	1.91293e-05	0.00117506	9651	PLCH2	phospholipase C eta 2 [Source:HGNC Symbol;Acc:HGNC:29037]
SEMA3G	ENSG00000010319	1028.79	-1.32498	0.310153	-4.27202	1.93712e-05	0.0011843	56920	SEMA3G	semaphorin 3G [Source:HGNC Symbol;Acc:HGNC:30400]
SRPX2	ENSG00000102359	315.057	1.15434	0.270301	4.27057	1.9497e-05	0.00118623	27286	SRPX2	sushi repeat containing protein X-linked 2 [Source:HGNC Symbol;Acc:HGNC:30668]
SEC24D	ENSG00000150961	2191.26	1.48835	0.348532	4.27033	1.95186e-05	0.00118623	9871	SEC24D	SEC24 homolog D, COPII coat complex component [Source:HGNC Symbol;Acc:HGNC:10706]
ADRA2C	ENSG00000184160	787.348	-1.68423	0.39461	-4.26808	1.97159e-05	0.00119468	152	ADRA2C	adrenoceptor alpha 2C [Source:HGNC Symbol;Acc:HGNC:283]
GADD45G	ENSG00000130222	177.347	-2.06284	0.484172	-4.26055	2.03924e-05	0.0012284	10912	GADD45G	growth arrest and DNA damage inducible gamma [Source:HGNC Symbol;Acc:HGNC:4097]
C6orf141	ENSG00000197261	69.9714	-3.00662	0.705616	-4.26099	2.03523e-05	0.0012284	135398	C6orf141	chromosome 6 open reading frame 141 [Source:HGNC Symbol;Acc:HGNC:21351]
ATP10D	ENSG00000145246	525.011	1.16367	0.273267	4.25834	2.05948e-05	0.00123695	57205	ATP10D	ATPase phospholipid transporting 10D (putative) [Source:HGNC Symbol;Acc:HGNC:13549]
CDNF	ENSG00000185267	79.2502	-1.75813	0.413027	-4.25669	2.07476e-05	0.00124249	441549	CDNF	cerebral dopamine neurotrophic factor [Source:HGNC Symbol;Acc:HGNC:24913]
KIF4A	ENSG00000090889	72.8771	2.83216	0.6655	4.25569	2.08408e-05	0.00124443	24137	KIF4A	kinesin family member 4A [Source:HGNC Symbol;Acc:HGNC:13339]
PDE2A	ENSG00000186642	726.11	-1.54733	0.363826	-4.25292	2.10998e-05	0.00125624	5138	PDE2A	phosphodiesterase 2A [Source:HGNC Symbol;Acc:HGNC:8777]
NECTIN4	ENSG00000143217	23.4665	5.23594	1.2329	4.24686	2.16786e-05	0.00128695	81607	NECTIN4	nectin cell adhesion molecule 4 [Source:HGNC Symbol;Acc:HGNC:19688]
MYO7A	ENSG00000137474	245.169	-1.61304	0.380812	-4.2358	2.2774e-05	0.00134808	4647	MYO7A	myosin VIIA [Source:HGNC Symbol;Acc:HGNC:7606]
ADAMTS5	ENSG00000154736	1142.62	1.10407	0.260747	4.23424	2.29326e-05	0.00135355	11096	ADAMTS5	ADAM metallopeptidase with thrombospondin type 1 motif 5 [Source:HGNC Symbol;Acc:HGNC:221]
COL2A1	ENSG00000139219	107.818	3.56158	0.841819	4.23081	2.32852e-05	0.00137042	1280	COL2A1	collagen type II alpha 1 chain [Source:HGNC Symbol;Acc:HGNC:2200]
ESAM	ENSG00000149564	1259.69	-1.10214	0.260578	-4.22958	2.34128e-05	0.00137398	NA	ESAM	endothelial cell adhesion molecule [Source:HGNC Symbol;Acc:HGNC:17474]
SPAG5	ENSG00000076382	92.0872	1.93522	0.458127	4.22419	2.39797e-05	0.00140021	10615	SPAG5	sperm associated antigen 5 [Source:HGNC Symbol;Acc:HGNC:13452]
IGSF3	ENSG00000143061	2080.95	1.31863	0.312173	4.22404	2.39966e-05	0.00140021	3321	IGSF3	immunoglobulin superfamily member 3 [Source:HGNC Symbol;Acc:HGNC:5950]
LILRB4	ENSG00000186818	302.884	2.87989	0.681958	4.22298	2.41093e-05	0.00140279	11006	LILRB4	leukocyte immunoglobulin like receptor B4 [Source:HGNC Symbol;Acc:HGNC:6608]
DNAJC22	ENSG00000178401	120.168	2.72704	0.647083	4.21436	2.50489e-05	0.00145333	79962	DNAJC22	DnaJ heat shock protein family (Hsp40) member C22 [Source:HGNC Symbol;Acc:HGNC:25802]
MYH11	ENSG00000133392	1499.25	-1.83982	0.437372	-4.20654	2.59314e-05	0.00150029	4629	MYH11	myosin heavy chain 11 [Source:HGNC Symbol;Acc:HGNC:7569]
CENPA	ENSG00000115163	17.5475	4.94316	1.17785	4.19677	2.70752e-05	0.00155188	1058	CENPA	centromere protein A [Source:HGNC Symbol;Acc:HGNC:1851]
LRRC2	ENSG00000163827	495.801	-1.73782	0.41411	-4.19652	2.71045e-05	0.00155188	79442	LRRC2	leucine rich repeat containing 2 [Source:HGNC Symbol;Acc:HGNC:14676]
SOX7	ENSG00000171056	174.845	-1.69369	0.403564	-4.19683	2.70678e-05	0.00155188	83595	SOX7	SRY-box transcription factor 7 [Source:HGNC Symbol;Acc:HGNC:18196]
PAPSS2	ENSG00000198682	1273.42	1.08893	0.259496	4.19634	2.71263e-05	0.00155188	9060	PAPSS2	3'-phosphoadenosine 5'-phosphosulfate synthase 2 [Source:HGNC Symbol;Acc:HGNC:8604]
WWC1	ENSG00000113645	591.741	2.18631	0.521745	4.19039	2.78477e-05	0.00158872	23286	WWC1	WW and C2 domain containing 1 [Source:HGNC Symbol;Acc:HGNC:29435]
TMEM158	ENSG00000249992	1062.32	1.83864	0.439027	4.18798	2.8145e-05	0.00160121	25907	TMEM158	transmembrane protein 158 [Source:HGNC Symbol;Acc:HGNC:30293]
ESYT3	ENSG00000158220	180.835	2.88819	0.689954	4.18606	2.83836e-05	0.00160611	83850	ESYT3	extended synaptotagmin 3 [Source:HGNC Symbol;Acc:HGNC:24295]
SERBP1P3	ENSG00000242142	30.7652	-4.89028	1.16824	-4.18603	2.83879e-05	0.00160611	NA	SERBP1P3	SERPINE1 mRNA binding protein 1 pseudogene 3 [Source:HGNC Symbol;Acc:HGNC:44630]
TMEM132A	ENSG00000006118	360.961	1.7697	0.423358	4.18015	2.91323e-05	0.00164369	54972	TMEM132A	transmembrane protein 132A [Source:HGNC Symbol;Acc:HGNC:31092]
LPAR3	ENSG00000171517	425.575	1.83967	0.440245	4.17874	2.93124e-05	0.0016493	23566	LPAR3	lysophosphatidic acid receptor 3 [Source:HGNC Symbol;Acc:HGNC:14298]
-512	ENSG00000224431	16.987	6.09066	1.45856	4.1758	2.96937e-05	0.00166619	NA		cytoplasmic linker associated protein 2 (CLASP2) pseudogene
FNDC3B	ENSG00000075420	3022.29	1.0553	0.252982	4.17146	3.02649e-05	0.0016936	64778	FNDC3B	fibronectin type III domain containing 3B [Source:HGNC Symbol;Acc:HGNC:24670]
HBA2	ENSG00000188536	87569.3	-3.65681	0.877069	-4.16935	3.05472e-05	0.00170474	3040	HBA2	hemoglobin subunit alpha 2 [Source:HGNC Symbol;Acc:HGNC:4824]
ALDH1L2	ENSG00000136010	1292.52	1.30019	0.311942	4.16807	3.07194e-05	0.00170969	160428	ALDH1L2	aldehyde dehydrogenase 1 family member L2 [Source:HGNC Symbol;Acc:HGNC:26777]
HIC1	ENSG00000177374	1040.84	-0.95855	0.230123	-4.16538	3.10836e-05	0.00172527	3090	HIC1	HIC ZBTB transcriptional repressor 1 [Source:HGNC Symbol;Acc:HGNC:4909]
TMEM132E	ENSG00000181291	70.2947	4.39233	1.05516	4.16274	3.14457e-05	0.00174065	124842	TMEM132E	transmembrane protein 132E [Source:HGNC Symbol;Acc:HGNC:26991]
TFRC	ENSG00000072274	1417.33	1.75375	0.421642	4.15934	3.19169e-05	0.00176197	7037	TFRC	transferrin receptor [Source:HGNC Symbol;Acc:HGNC:11763]
LOXL2	ENSG00000134013	1092.96	1.4645	0.352892	4.14999	3.32486e-05	0.00183055	4017	LOXL2	lysyl oxidase like 2 [Source:HGNC Symbol;Acc:HGNC:6666]
FN1	ENSG00000115414	49367.5	0.934086	0.225748	4.13773	3.50754e-05	0.00192595	2335	FN1	fibronectin 1 [Source:HGNC Symbol;Acc:HGNC:3778]
TPX2	ENSG00000088325	155.11	3.33535	0.807016	4.13294	3.58148e-05	0.00195724	22974	TPX2	TPX2 microtubule nucleation factor [Source:HGNC Symbol;Acc:HGNC:1249]
CORO6	ENSG00000167549	1232.52	-2.0296	0.491095	-4.1328	3.58365e-05	0.00195724	84940	CORO6	coronin 6 [Source:HGNC Symbol;Acc:HGNC:21356]
HAS2	ENSG00000170961	87.335	2.59814	0.628772	4.13209	3.59478e-05	0.0019581	3037	HAS2	hyaluronan synthase 2 [Source:HGNC Symbol;Acc:HGNC:4819]
TXLNB	ENSG00000164440	571.626	-2.01934	0.489051	-4.1291	3.64185e-05	0.00197848	167838	TXLNB	taxilin beta [Source:HGNC Symbol;Acc:HGNC:21617]
ARMH4	ENSG00000139971	611.055	1.28279	0.310778	4.12767	3.66456e-05	0.00198555	145407	ARMH4	armadillo like helical domain containing 4 [Source:HGNC Symbol;Acc:HGNC:19846]
S100A3	ENSG00000188015	63.2105	3.97254	0.962597	4.1269	3.6769e-05	0.00198698	NA	S100A3	S100 calcium binding protein A3 [Source:HGNC Symbol;Acc:HGNC:10493]
AFAP1-AS1	ENSG00000272620	27.5765	5.2405	1.27045	4.1249	3.70889e-05	0.001999	84740	AFAP1-AS1	AFAP1 antisense RNA 1 [Source:HGNC Symbol;Acc:HGNC:28141]
CDCA5	ENSG00000146670	77.628	2.42459	0.588165	4.1223	3.75116e-05	0.00201647	113130	CDCA5	cell division cycle associated 5 [Source:HGNC Symbol;Acc:HGNC:14626]
DGKI	ENSG00000157680	178.489	3.0358	0.736879	4.11982	3.79175e-05	0.00203295	9162	DGKI	diacylglycerol kinase iota [Source:HGNC Symbol;Acc:HGNC:2855]
EGFL7	ENSG00000172889	2040.33	-1.59971	0.388413	-4.11858	3.8122e-05	0.00203858	51162	EGFL7	EGF like domain multiple 7 [Source:HGNC Symbol;Acc:HGNC:20594]
PLCXD3	ENSG00000182836	70.5413	-3.93702	0.956215	-4.1173	3.83341e-05	0.00204458	345557	PLCXD3	phosphatidylinositol specific phospholipase C X domain containing 3 [Source:HGNC Symbol;Acc:HGNC:31822]
FBN1	ENSG00000166147	7425.01	1.33991	0.32569	4.11405	3.88772e-05	0.00206817	2200	FBN1	fibrillin 1 [Source:HGNC Symbol;Acc:HGNC:3603]
RPSAP3	ENSG00000242952	10.8691	6.33703	1.54118	4.11181	3.92572e-05	0.00208297	NA	RPSAP3	ribosomal protein SA pseudogene 3 [Source:HGNC Symbol;Acc:HGNC:19792]
DLX6	ENSG00000006377	1574.6	-0.942012	0.22935	-4.10732	4.00278e-05	0.00211837	1750	DLX6	distal-less homeobox 6 [Source:HGNC Symbol;Acc:HGNC:2919]
GALNT1	ENSG00000141429	9971.84	1.03017	0.251472	4.09655	4.19349e-05	0.00221358	2589	GALNT1	polypeptide N-acetylgalactosaminyltransferase 1 [Source:HGNC Symbol;Acc:HGNC:4123]
PCLAF	ENSG00000166803	19.251	5.69715	1.39145	4.09439	4.23283e-05	0.0022286	9768	PCLAF	PCNA clamp associated factor [Source:HGNC Symbol;Acc:HGNC:28961]
ACBD4	ENSG00000181513	559.718	-1.23553	0.301857	-4.09311	4.25621e-05	0.00223517	79777	ACBD4	acyl-CoA binding domain containing 4 [Source:HGNC Symbol;Acc:HGNC:23337]
ACACB	ENSG00000076555	2374.09	-1.03165	0.252154	-4.09137	4.28831e-05	0.00223601	32	ACACB	acetyl-CoA carboxylase beta [Source:HGNC Symbol;Acc:HGNC:85]
MYH1	ENSG00000109061	7585.65	-6.69976	1.63758	-4.09125	4.29058e-05	0.00223601	4619	MYH1	myosin heavy chain 1 [Source:HGNC Symbol;Acc:HGNC:7567]
DEUP1	ENSG00000165325	76.1691	3.34392	0.817233	4.09176	4.2812e-05	0.00223601	159989	DEUP1	deuterosome assembly protein 1 [Source:HGNC Symbol;Acc:HGNC:26344]
MYORG	ENSG00000164976	1102.38	1.04641	0.255838	4.09012	4.31157e-05	0.00224125	57462	MYORG	myogenesis regulating glycosidase (putative) [Source:HGNC Symbol;Acc:HGNC:19918]
CLIC5	ENSG00000112782	853.329	-2.11317	0.5168	-4.08895	4.33335e-05	0.00224481	53405	CLIC5	chloride intracellular channel 5 [Source:HGNC Symbol;Acc:HGNC:13517]
AKR1C2	ENSG00000151632	950.157	-1.26321	0.308961	-4.08857	4.34035e-05	0.00224481	1646	AKR1C2	aldo-keto reductase family 1 member C2 [Source:HGNC Symbol;Acc:HGNC:385]
MAGEL2	ENSG00000254585	86.4624	2.58447	0.632773	4.08436	4.41984e-05	0.00227444	NA	MAGEL2	MAGE family member L2 [Source:HGNC Symbol;Acc:HGNC:6814]
TBC1D22A-DT	ENSG00000260708	109.963	-1.99151	0.487576	-4.08452	4.4168e-05	0.00227444	NA	TBC1D22A-DT	TBC1D22A divergent transcript [Source:HGNC Symbol;Acc:HGNC:55388]
SLC5A5	ENSG00000105641	59.2381	4.43	1.08555	4.08089	4.48638e-05	0.0023029	6528	SLC5A5	solute carrier family 5 member 5 [Source:HGNC Symbol;Acc:HGNC:11040]
PDK3	ENSG00000067992	998.248	1.12173	0.27526	4.07518	4.59783e-05	0.00234249	5165	PDK3	pyruvate dehydrogenase kinase 3 [Source:HGNC Symbol;Acc:HGNC:8811]
OGN	ENSG00000106809	13018.6	0.919959	0.225711	4.07583	4.5851e-05	0.00234249	4969	OGN	osteoglycin [Source:HGNC Symbol;Acc:HGNC:8126]
DOC2B	ENSG00000272636	304.521	-1.33026	0.326386	-4.07574	4.58692e-05	0.00234249	8447	DOC2B	double C2 domain beta [Source:HGNC Symbol;Acc:HGNC:2986]
PRR11	ENSG00000068489	77.0611	1.90406	0.467645	4.07159	4.66932e-05	0.00237301	55771	PRR11	proline rich 11 [Source:HGNC Symbol;Acc:HGNC:25619]
KCNA7	ENSG00000104848	82.9122	-3.98082	0.979013	-4.06616	4.77942e-05	0.00241697	3743	KCNA7	potassium voltage-gated channel subfamily A member 7 [Source:HGNC Symbol;Acc:HGNC:6226]
TMEM263	ENSG00000151135	2894.79	0.887253	0.218181	4.0666	4.77044e-05	0.00241697	90488	TMEM263	transmembrane protein 263 [Source:HGNC Symbol;Acc:HGNC:28281]
EFHD1	ENSG00000115468	383.643	-1.9354	0.476777	-4.05934	4.92107e-05	0.00248247	80303	EFHD1	EF-hand domain family member D1 [Source:HGNC Symbol;Acc:HGNC:29556]
RUFY4	ENSG00000188282	265.572	5.8242	1.43514	4.05827	4.94366e-05	0.00248774	285180	RUFY4	RUN and FYVE domain containing 4 [Source:HGNC Symbol;Acc:HGNC:24804]
NCAM1	ENSG00000149294	6388.03	-1.01184	0.249375	-4.05748	4.96051e-05	0.0024901	4684	NCAM1	neural cell adhesion molecule 1 [Source:HGNC Symbol;Acc:HGNC:7656]
EPOP	ENSG00000273604	63.2881	2.35943	0.582938	4.04748	5.17726e-05	0.00259255	100170841	EPOP	elongin BC and polycomb repressive complex 2 associated protein [Source:HGNC Symbol;Acc:HGNC:34493]
PTPRN	ENSG00000054356	14.2316	6.64844	1.64395	4.04418	5.25058e-05	0.00262286	5798	PTPRN	protein tyrosine phosphatase receptor type N [Source:HGNC Symbol;Acc:HGNC:9676]
GRIN3B	ENSG00000116032	80.0639	-2.07055	0.5128	-4.03773	5.39712e-05	0.00268259	116444	GRIN3B	glutamate ionotropic receptor NMDA type subunit 3B [Source:HGNC Symbol;Acc:HGNC:16768]
NTRK2	ENSG00000148053	409.642	-1.90925	0.472915	-4.03719	5.40945e-05	0.00268259	4915	NTRK2	neurotrophic receptor tyrosine kinase 2 [Source:HGNC Symbol;Acc:HGNC:8032]
MINAR1	ENSG00000169330	96.7298	2.67387	0.662285	4.03734	5.4061e-05	0.00268259	23251	MINAR1	membrane integral NOTCH2 associated receptor 1 [Source:HGNC Symbol;Acc:HGNC:29172]
-2967	ENSG00000253837	24.969	4.28094	1.06062	4.03624	5.4314e-05	0.00268697	100507156		novel transcript
COLEC12	ENSG00000158270	9431.81	1.33178	0.330028	4.03535	5.45212e-05	0.00269072	81035	COLEC12	collectin subfamily member 12 [Source:HGNC Symbol;Acc:HGNC:16016]
DIRAS1	ENSG00000176490	296.865	2.38778	0.592159	4.03233	5.52259e-05	0.00271894	148252	DIRAS1	DIRAS family GTPase 1 [Source:HGNC Symbol;Acc:HGNC:19127]
FGFR2	ENSG00000066468	6468.43	1.17306	0.291092	4.02986	5.58097e-05	0.00272204	2263	FGFR2	fibroblast growth factor receptor 2 [Source:HGNC Symbol;Acc:HGNC:3689]
P2RX5	ENSG00000083454	56.4943	-3.89051	0.965432	-4.02982	5.58204e-05	0.00272204	5026	P2RX5	purinergic receptor P2X 5 [Source:HGNC Symbol;Acc:HGNC:8536]
VIPR1	ENSG00000114812	271.039	-2.47461	0.613909	-4.03091	5.5562e-05	0.00272204	7433	VIPR1	vasoactive intestinal peptide receptor 1 [Source:HGNC Symbol;Acc:HGNC:12694]
SRC	ENSG00000197122	1236.24	0.977231	0.242457	4.03053	5.56512e-05	0.00272204	6714	SRC	SRC proto-oncogene, non-receptor tyrosine kinase [Source:HGNC Symbol;Acc:HGNC:11283]
EPHX1	ENSG00000143819	3770.33	-1.06744	0.265051	-4.02732	5.64162e-05	0.00273896	2052	EPHX1	epoxide hydrolase 1 [Source:HGNC Symbol;Acc:HGNC:3401]
SERPINH1	ENSG00000149257	22318.5	1.01715	0.252568	4.02724	5.64349e-05	0.00273896	871	SERPINH1	serpin family H member 1 [Source:HGNC Symbol;Acc:HGNC:1546]
EEF1A2	ENSG00000101210	5409.69	-8.39658	2.08683	-4.02361	5.73117e-05	0.00277133	1917	EEF1A2	eukaryotic translation elongation factor 1 alpha 2 [Source:HGNC Symbol;Acc:HGNC:3192]
YIPF5	ENSG00000145817	1470.87	0.91778	0.228113	4.02337	5.73723e-05	0.00277133	81555	YIPF5	Yip1 domain family member 5 [Source:HGNC Symbol;Acc:HGNC:24877]
ZWINT	ENSG00000122952	108.729	2.73728	0.682452	4.01095	6.04745e-05	0.0029143	11130	ZWINT	ZW10 interacting kinetochore protein [Source:HGNC Symbol;Acc:HGNC:13195]
TCF12	ENSG00000140262	3507.74	1.10308	0.275152	4.00899	6.09787e-05	0.0029317	6938	TCF12	transcription factor 12 [Source:HGNC Symbol;Acc:HGNC:11623]
TK1	ENSG00000167900	154.925	2.27444	0.568287	4.00228	6.27357e-05	0.00300208	7083	TK1	thymidine kinase 1 [Source:HGNC Symbol;Acc:HGNC:11830]
MTRNR2L8	ENSG00000255823	165.733	-1.31777	0.329242	-4.00245	6.26894e-05	0.00300208	100463486	MTRNR2L8	MT-RNR2 like 8 [Source:HGNC Symbol;Acc:HGNC:37165]
MEOX2	ENSG00000106511	128.976	-2.33381	0.583467	-3.99991	6.33675e-05	0.00302525	NA	MEOX2	mesenchyme homeobox 2 [Source:HGNC Symbol;Acc:HGNC:7014]
COQ8A	ENSG00000163050	2889.35	-1.75512	0.439246	-3.99576	6.44868e-05	0.00307152	56997	COQ8A	coenzyme Q8A [Source:HGNC Symbol;Acc:HGNC:16812]
PIGN	ENSG00000197563	588.506	0.933188	0.233636	3.99419	6.49168e-05	0.00308483	23556	PIGN	phosphatidylinositol glycan anchor biosynthesis class N [Source:HGNC Symbol;Acc:HGNC:8967]
LMO1	ENSG00000166407	33.4198	-5.71917	1.43221	-3.99324	6.51763e-05	0.00308709	4004	LMO1	LIM domain only 1 [Source:HGNC Symbol;Acc:HGNC:6641]
CMKLR2	ENSG00000183671	540.678	1.39546	0.349485	3.99292	6.52658e-05	0.00308709	2825	CMKLR2	chemerin chemokine-like receptor 2 [Source:HGNC Symbol;Acc:HGNC:4463]
-2704	ENSG00000251002	40.6441	3.52139	0.882079	3.99214	6.54784e-05	0.00309001	105370401		novel transcript, antisense to IG_gene_cluster
DNASE1L3	ENSG00000163687	1726.77	-2.12432	0.532472	-3.98954	6.62002e-05	0.00311689	1776	DNASE1L3	deoxyribonuclease 1 like 3 [Source:HGNC Symbol;Acc:HGNC:2959]
XPR1	ENSG00000143324	812.359	1.42324	0.357057	3.98602	6.71904e-05	0.00315625	9213	XPR1	xenotropic and polytropic retrovirus receptor 1 [Source:HGNC Symbol;Acc:HGNC:12827]
MIR126	ENSG00000199161	37.976	-4.44006	1.11419	-3.98501	6.74776e-05	0.00316249	406913	MIR126	microRNA 126 [Source:HGNC Symbol;Acc:HGNC:31508]
ZNNT1	ENSG00000261087	106.619	-1.54016	0.38661	-3.98374	6.7838e-05	0.00317213	NA	ZNNT1	ZNF706 neighboring transcript 1 [Source:HGNC Symbol;Acc:HGNC:54438]
TRPS1	ENSG00000104447	1239.86	1.16978	0.293744	3.9823	6.82508e-05	0.00318416	7227	TRPS1	transcriptional repressor GATA binding 1 [Source:HGNC Symbol;Acc:HGNC:12340]
EHD3	ENSG00000013016	826.086	1.5265	0.383826	3.97707	6.9769e-05	0.00324759	30845	EHD3	EH domain containing 3 [Source:HGNC Symbol;Acc:HGNC:3244]
GALNT6	ENSG00000139629	190.198	2.83487	0.71303	3.9758	7.01421e-05	0.0032521	11226	GALNT6	polypeptide N-acetylgalactosaminyltransferase 6 [Source:HGNC Symbol;Acc:HGNC:4128]
FAM171A2	ENSG00000161682	159.797	2.09369	0.526626	3.97566	7.01836e-05	0.0032521	284069	FAM171A2	family with sequence similarity 171 member A2 [Source:HGNC Symbol;Acc:HGNC:30480]
RORA-AS1	ENSG00000245534	20.4311	5.43114	1.36675	3.97377	7.07435e-05	0.00327065	NA	RORA-AS1	RORA antisense RNA 1 [Source:HGNC Symbol;Acc:HGNC:51410]
TTK	ENSG00000112742	48.8008	3.68108	0.926614	3.97262	7.10873e-05	0.00327914	7272	TTK	TTK protein kinase [Source:HGNC Symbol;Acc:HGNC:12401]
GNPTAB	ENSG00000111670	1666.2	1.48631	0.375106	3.96237	7.42091e-05	0.00341545	79158	GNPTAB	N-acetylglucosamine-1-phosphate transferase subunits alpha and beta [Source:HGNC Symbol;Acc:HGNC:29670]
LGI4	ENSG00000153902	4805.76	-1.61591	0.407932	-3.96123	7.45646e-05	0.00342412	163175	LGI4	leucine rich repeat LGI family member 4 [Source:HGNC Symbol;Acc:HGNC:18712]
AOC3	ENSG00000131471	3331.34	-0.927687	0.234456	-3.95676	7.59725e-05	0.0034765	8639	AOC3	amine oxidase copper containing 3 [Source:HGNC Symbol;Acc:HGNC:550]
DES	ENSG00000175084	18635.6	-6.64372	1.67918	-3.95653	7.60448e-05	0.0034765	1674	DES	desmin [Source:HGNC Symbol;Acc:HGNC:2770]
MAPRE3	ENSG00000084764	443.193	-1.11207	0.28115	-3.95542	7.63988e-05	0.00347716	22924	MAPRE3	microtubule associated protein RP/EB family member 3 [Source:HGNC Symbol;Acc:HGNC:6892]
COL4A1	ENSG00000187498	5509.85	1.32993	0.33619	3.9559	7.62475e-05	0.00347716	1282	COL4A1	collagen type IV alpha 1 chain [Source:HGNC Symbol;Acc:HGNC:2202]
STYXL2	ENSG00000198842	163.392	-3.23119	0.817854	-3.95082	7.78842e-05	0.00353691	92235	STYXL2	serine/threonine/tyrosine interacting like 2 [Source:HGNC Symbol;Acc:HGNC:25034]
PPCDC	ENSG00000138621	288.223	-1.19135	0.301713	-3.94863	7.86013e-05	0.00356158	60490	PPCDC	phosphopantothenoylcysteine decarboxylase [Source:HGNC Symbol;Acc:HGNC:28107]
LINC01857	ENSG00000224137	14.3923	6.58219	1.66848	3.94502	7.97924e-05	0.00360392	NA	LINC01857	long intergenic non-protein coding RNA 1857 [Source:HGNC Symbol;Acc:HGNC:52673]
-6125	ENSG00000273341	32.7163	4.58482	1.16226	3.94474	7.98877e-05	0.00360392	NA		novel transcript
IL31RA	ENSG00000164509	35.3971	4.08029	1.03475	3.94326	8.03802e-05	0.00361817	133396	IL31RA	interleukin 31 receptor A [Source:HGNC Symbol;Acc:HGNC:18969]
NOTUM	ENSG00000185269	946.824	2.20179	0.558796	3.94024	8.13989e-05	0.00365599	NA	NOTUM	notum, palmitoleoyl-protein carboxylesterase [Source:HGNC Symbol;Acc:HGNC:27106]
HAS1	ENSG00000105509	16.3224	5.70445	1.44821	3.93898	8.18297e-05	0.0036673	3036	HAS1	hyaluronan synthase 1 [Source:HGNC Symbol;Acc:HGNC:4818]
LINC02762	ENSG00000250303	389.263	-1.17881	0.299437	-3.93675	8.25929e-05	0.00369342	NA	LINC02762	long intergenic non-protein coding RNA 2762 [Source:HGNC Symbol;Acc:HGNC:27443]
BGLAP	ENSG00000242252	185.805	-2.47711	0.630442	-3.92917	8.52398e-05	0.00380348	632	BGLAP	bone gamma-carboxyglutamate protein [Source:HGNC Symbol;Acc:HGNC:1043]
ATP6V1A	ENSG00000114573	2316.44	1.54584	0.393581	3.92763	8.57867e-05	0.00381956	NA	ATP6V1A	ATPase H+ transporting V1 subunit A [Source:HGNC Symbol;Acc:HGNC:851]
-8602	ENSG00000287117	21.2361	-4.85116	1.23697	-3.92182	8.78838e-05	0.00390444	NA		novel transcript
H3C10	ENSG00000278828	44.9508	-3.55142	0.905901	-3.92032	8.84328e-05	0.00392033	8357	H3C10	H3 clustered histone 10 [Source:HGNC Symbol;Acc:HGNC:4775]
PDIA4	ENSG00000155660	3033.48	0.759609	0.193871	3.9181	8.92478e-05	0.00394792	9601	PDIA4	protein disulfide isomerase family A member 4 [Source:HGNC Symbol;Acc:HGNC:30167]
FUCA2	ENSG00000001036	792.581	0.922151	0.235446	3.91661	8.98019e-05	0.00395411	2519	FUCA2	alpha-L-fucosidase 2 [Source:HGNC Symbol;Acc:HGNC:4008]
ZBTB16	ENSG00000109906	1444.79	-1.95782	0.499921	-3.91627	8.99312e-05	0.00395411	7704	ZBTB16	zinc finger and BTB domain containing 16 [Source:HGNC Symbol;Acc:HGNC:12930]
KLF15	ENSG00000163884	354.216	-1.30793	0.333983	-3.91617	8.99671e-05	0.00395411	28999	KLF15	Kruppel like factor 15 [Source:HGNC Symbol;Acc:HGNC:14536]
SLC38A5	ENSG00000017483	338.228	2.13507	0.5458	3.91182	9.1603e-05	0.00400796	92745	SLC38A5	solute carrier family 38 member 5 [Source:HGNC Symbol;Acc:HGNC:18070]
ROBO2	ENSG00000185008	157.373	2.80267	0.716546	3.91136	9.17794e-05	0.00400796	6092	ROBO2	roundabout guidance receptor 2 [Source:HGNC Symbol;Acc:HGNC:10250]
METTL7A	ENSG00000185432	2929.94	-0.924555	0.236346	-3.91188	9.15817e-05	0.00400796	NA	METTL7A	methyltransferase like 7A [Source:HGNC Symbol;Acc:HGNC:24550]
TNFRSF9	ENSG00000049249	253.673	4.96846	1.2707	3.91	9.2295e-05	0.00401157	3604	TNFRSF9	TNF receptor superfamily member 9 [Source:HGNC Symbol;Acc:HGNC:11924]
CCN4	ENSG00000104415	1787.19	1.55829	0.398537	3.91003	9.22842e-05	0.00401157	8840	CCN4	cellular communication network factor 4 [Source:HGNC Symbol;Acc:HGNC:12769]
ARHGEF15	ENSG00000198844	616.173	-1.14955	0.294033	-3.9096	9.24496e-05	0.00401157	22899	ARHGEF15	Rho guanine nucleotide exchange factor 15 [Source:HGNC Symbol;Acc:HGNC:15590]
LMCD1	ENSG00000071282	1396.85	-1.6507	0.42229	-3.90894	9.27035e-05	0.00401408	29995	LMCD1	LIM and cysteine rich domains 1 [Source:HGNC Symbol;Acc:HGNC:6633]
GPT	ENSG00000167701	257.889	-2.19097	0.560728	-3.90737	9.33057e-05	0.00403163	2875	GPT	glutamic--pyruvic transaminase [Source:HGNC Symbol;Acc:HGNC:4552]
ENSG00000267034	ENSG00000267034	102.207	2.37338	0.607581	3.90628	9.3728e-05	0.00404136	NA	ENSG00000267034	NA
CNBP	ENSG00000169714	10681.9	-0.729826	0.186881	-3.9053	9.41077e-05	0.0040492	7555	CNBP	CCHC-type zinc finger nucleic acid binding protein [Source:HGNC Symbol;Acc:HGNC:13164]
GPR137B	ENSG00000077585	673.641	1.54017	0.394433	3.90476	9.43198e-05	0.00404982	7107	GPR137B	G protein-coupled receptor 137B [Source:HGNC Symbol;Acc:HGNC:11862]
ADAMTSL2	ENSG00000197859	286.131	1.6494	0.422871	3.90047	9.60074e-05	0.00411366	9719	ADAMTSL2	ADAMTS like 2 [Source:HGNC Symbol;Acc:HGNC:14631]
GPR150	ENSG00000178015	12.9959	5.64399	1.44781	3.89829	9.68742e-05	0.00414213	NA	GPR150	G protein-coupled receptor 150 [Source:HGNC Symbol;Acc:HGNC:23628]
FOXO6	ENSG00000204060	161.567	-1.28548	0.331118	-3.88224	0.000103497	0.00441609	100132074	FOXO6	forkhead box O6 [Source:HGNC Symbol;Acc:HGNC:24814]
MYO3A	ENSG00000095777	45.7832	3.82935	0.986611	3.88132	0.00010389	0.00442363	53904	MYO3A	myosin IIIA [Source:HGNC Symbol;Acc:HGNC:7601]
TMEM178B	ENSG00000261115	141.323	-2.05635	0.530555	-3.87585	0.000106254	0.00451489	100507421	TMEM178B	transmembrane protein 178B [Source:HGNC Symbol;Acc:HGNC:44112]
TMED2	ENSG00000086598	5189.32	0.722508	0.186633	3.87127	0.000108268	0.0045837	10959	TMED2	transmembrane p24 trafficking protein 2 [Source:HGNC Symbol;Acc:HGNC:16996]
SMDT1	ENSG00000183172	1107.88	-1.12712	0.29116	-3.87116	0.000108321	0.0045837	91689	SMDT1	single-pass membrane protein with aspartate rich tail 1 [Source:HGNC Symbol;Acc:HGNC:25055]
CPAMD8	ENSG00000160111	212.826	-1.29484	0.335004	-3.86513	0.000111028	0.0046886	27151	CPAMD8	C3 and PZP like alpha-2-macroglobulin domain containing 8 [Source:HGNC Symbol;Acc:HGNC:23228]
LMOD3	ENSG00000163380	1035.82	-4.02816	1.04275	-3.86303	0.000111991	0.00471954	56203	LMOD3	leiomodin 3 [Source:HGNC Symbol;Acc:HGNC:6649]
ENTPD4	ENSG00000197217	1071.48	1.32028	0.341985	3.86064	0.000113089	0.00475601	9583	ENTPD4	ectonucleoside triphosphate diphosphohydrolase 4 [Source:HGNC Symbol;Acc:HGNC:14573]
PALMD	ENSG00000099260	754.17	-0.948802	0.245928	-3.85805	0.000114295	0.00479687	NA	PALMD	palmdelphin [Source:HGNC Symbol;Acc:HGNC:15846]
FGFR3	ENSG00000068078	11515.7	-0.772381	0.200254	-3.85701	0.000114784	0.00480756	2261	FGFR3	fibroblast growth factor receptor 3 [Source:HGNC Symbol;Acc:HGNC:3690]
HRC	ENSG00000130528	411.783	-2.77804	0.72101	-3.85299	0.000116686	0.00487724	NA	HRC	histidine rich calcium binding protein [Source:HGNC Symbol;Acc:HGNC:5178]
SPTA1	ENSG00000163554	44.0182	5.79582	1.50444	3.85248	0.000116929	0.00487745	6708	SPTA1	spectrin alpha, erythrocytic 1 [Source:HGNC Symbol;Acc:HGNC:11272]
SCN4A	ENSG00000007314	341.372	-4.49314	1.16766	-3.84799	0.000119091	0.0049453	6329	SCN4A	sodium voltage-gated channel alpha subunit 4 [Source:HGNC Symbol;Acc:HGNC:10591]
E2F1	ENSG00000101412	76.2811	2.43909	0.633953	3.84743	0.000119364	0.0049453	1869	E2F1	E2F transcription factor 1 [Source:HGNC Symbol;Acc:HGNC:3113]
XPNPEP2	ENSG00000122121	205.746	2.21913	0.576832	3.84711	0.000119522	0.0049453	7512	XPNPEP2	X-prolyl aminopeptidase 2 [Source:HGNC Symbol;Acc:HGNC:12823]
ADGRG3	ENSG00000182885	189.652	-5.64603	1.46755	-3.84725	0.000119451	0.0049453	NA	ADGRG3	adhesion G protein-coupled receptor G3 [Source:HGNC Symbol;Acc:HGNC:13728]
PLA2G6	ENSG00000184381	441.058	-1.34308	0.349445	-3.84348	0.000121303	0.00500888	8398	PLA2G6	phospholipase A2 group VI [Source:HGNC Symbol;Acc:HGNC:9039]
MT-CYB	ENSG00000198727	211576	-1.15234	0.299873	-3.84275	0.000121664	0.00501369	4519	MT-CYB	mitochondrially encoded cytochrome b [Source:HGNC Symbol;Acc:HGNC:7427]
CENPT	ENSG00000102901	1107.58	-1.00671	0.262064	-3.84148	0.000122294	0.00502951	80152	CENPT	centromere protein T [Source:HGNC Symbol;Acc:HGNC:25787]
KPNA2	ENSG00000182481	418.436	1.52785	0.397956	3.83923	0.000123421	0.00506569	3838	KPNA2	karyopherin subunit alpha 2 [Source:HGNC Symbol;Acc:HGNC:6395]
HSPB1	ENSG00000106211	10889.1	-1.3856	0.361112	-3.83703	0.000124531	0.00509704	3315	HSPB1	heat shock protein family B (small) member 1 [Source:HGNC Symbol;Acc:HGNC:5246]
MYRIP	ENSG00000170011	271.891	-1.45341	0.378815	-3.83673	0.000124682	0.00509704	25924	MYRIP	myosin VIIA and Rab interacting protein [Source:HGNC Symbol;Acc:HGNC:19156]
BIRC3	ENSG00000023445	648.214	2.25031	0.586865	3.83445	0.000125843	0.00512913	330	BIRC3	baculoviral IAP repeat containing 3 [Source:HGNC Symbol;Acc:HGNC:591]
ID4	ENSG00000172201	2442.91	-1.08933	0.284109	-3.83421	0.000125968	0.00512913	NA	ID4	inhibitor of DNA binding 4, HLH protein [Source:HGNC Symbol;Acc:HGNC:5363]
SPARC	ENSG00000113140	395201	1.20462	0.314395	3.83156	0.000127332	0.00516894	6678	SPARC	secreted protein acidic and cysteine rich [Source:HGNC Symbol;Acc:HGNC:11219]
CUTC	ENSG00000119929	825.052	-1.40584	0.366979	-3.83085	0.000127703	0.00516894	51076	CUTC	cutC copper transporter [Source:HGNC Symbol;Acc:HGNC:24271]
NBEAL1	ENSG00000144426	314.342	1.27618	0.333128	3.83088	0.000127685	0.00516894	65065	NBEAL1	neurobeachin like 1 [Source:HGNC Symbol;Acc:HGNC:20681]
FBN2	ENSG00000138829	424.849	1.13685	0.296837	3.82987	0.000128211	0.00517928	2201	FBN2	fibrillin 2 [Source:HGNC Symbol;Acc:HGNC:3604]
EPAS1	ENSG00000116016	9862.54	-0.936331	0.244603	-3.82797	0.000129205	0.00520913	2034	EPAS1	endothelial PAS domain protein 1 [Source:HGNC Symbol;Acc:HGNC:3374]
PRRC1	ENSG00000164244	1755.96	0.937663	0.2451	3.82564	0.000130434	0.00524838	133619	PRRC1	proline rich coiled-coil 1 [Source:HGNC Symbol;Acc:HGNC:28164]
IL1R1	ENSG00000115594	6541.25	0.727517	0.190488	3.81923	0.00013387	0.00537604	3554	IL1R1	interleukin 1 receptor type 1 [Source:HGNC Symbol;Acc:HGNC:5993]
SMAD7	ENSG00000101665	2072.5	-0.701374	0.183674	-3.81858	0.00013422	0.00537956	4092	SMAD7	SMAD family member 7 [Source:HGNC Symbol;Acc:HGNC:6773]
KIF11	ENSG00000138160	121.257	3.05449	0.800523	3.81562	0.000135841	0.00541275	3832	KIF11	kinesin family member 11 [Source:HGNC Symbol;Acc:HGNC:6388]
PIEZO2	ENSG00000154864	396.988	2.14304	0.561615	3.81585	0.000135717	0.00541275	63895	PIEZO2	piezo type mechanosensitive ion channel component 2 [Source:HGNC Symbol;Acc:HGNC:26270]
CDK1	ENSG00000170312	185.518	1.23869	0.324625	3.81577	0.000135759	0.00541275	983	CDK1	cyclin dependent kinase 1 [Source:HGNC Symbol;Acc:HGNC:1722]
JSRP1	ENSG00000167476	727.713	-6.50189	1.70441	-3.81475	0.000136323	0.00542143	105372240	JSRP1	junctional sarcoplasmic reticulum protein 1 [Source:HGNC Symbol;Acc:HGNC:24963]
JSRP1-1	ENSG00000167476	727.713	-6.50189	1.70441	-3.81475	0.000136323	0.00542143	126306	JSRP1	junctional sarcoplasmic reticulum protein 1 [Source:HGNC Symbol;Acc:HGNC:24963]
PLA1A	ENSG00000144837	29.0543	-5.03782	1.32205	-3.81061	0.000138625	0.00549163	51365	PLA1A	phospholipase A1 member A [Source:HGNC Symbol;Acc:HGNC:17661]
PER1	ENSG00000179094	3321.74	-1.36556	0.358344	-3.81075	0.000138547	0.00549163	5187	PER1	period circadian regulator 1 [Source:HGNC Symbol;Acc:HGNC:8845]
TIMP3	ENSG00000100234	10547.3	-1.15994	0.304655	-3.80738	0.000140445	0.00555299	7078	TIMP3	TIMP metallopeptidase inhibitor 3 [Source:HGNC Symbol;Acc:HGNC:11822]
PIGK	ENSG00000142892	1564.47	0.809349	0.212731	3.80456	0.000142057	0.00560592	10026	PIGK	phosphatidylinositol glycan anchor biosynthesis class K [Source:HGNC Symbol;Acc:HGNC:8965]
SLCO5A1	ENSG00000137571	63.4965	-2.82532	0.744175	-3.79658	0.000146705	0.00577818	81796	SLCO5A1	solute carrier organic anion transporter family member 5A1 [Source:HGNC Symbol;Acc:HGNC:19046]
CKAP2	ENSG00000136108	299.945	2.67363	0.705998	3.78703	0.00015246	0.00599333	26586	CKAP2	cytoskeleton associated protein 2 [Source:HGNC Symbol;Acc:HGNC:1990]
ROR1	ENSG00000185483	316.352	1.35344	0.358037	3.78016	0.000156725	0.0061492	4919	ROR1	receptor tyrosine kinase like orphan receptor 1 [Source:HGNC Symbol;Acc:HGNC:10256]
CNTN4	ENSG00000144619	222.737	1.87253	0.495624	3.77813	0.000158009	0.00618774	152330	CNTN4	contactin 4 [Source:HGNC Symbol;Acc:HGNC:2174]
MAN2A1	ENSG00000112893	1076.35	1.11958	0.29671	3.7733	0.000161101	0.00629679	4124	MAN2A1	mannosidase alpha class 2A member 1 [Source:HGNC Symbol;Acc:HGNC:6824]
GTF2I-AS1	ENSG00000232729	31.1936	4.37491	1.15974	3.77231	0.000161746	0.0063004	101926943	GTF2I-AS1	GTF2I antisense RNA 1 [Source:HGNC Symbol;Acc:HGNC:55572]
LINC01836	ENSG00000267530	185.793	-1.55109	0.411208	-3.77204	0.000161917	0.0063004	107985343	LINC01836	long intergenic non-protein coding RNA 1836 [Source:HGNC Symbol;Acc:HGNC:52652]
-8130	ENSG00000286136	11.1685	5.64995	1.49797	3.77173	0.000162117	0.0063004	NA		novel transcript
FOLR3	ENSG00000110203	33.3414	5.3169	1.41033	3.76998	0.000163258	0.00632078	2352	FOLR3	folate receptor gamma [Source:HGNC Symbol;Acc:HGNC:3795]
CDYL2	ENSG00000166446	257.459	1.26556	0.335667	3.77029	0.000163055	0.00632078	124359	CDYL2	chromodomain Y like 2 [Source:HGNC Symbol;Acc:HGNC:23030]
GOLT1B	ENSG00000111711	1083.53	1.03717	0.275216	3.76855	0.000164198	0.00632718	51026	GOLT1B	golgi transport 1B [Source:HGNC Symbol;Acc:HGNC:20175]
KIF23	ENSG00000137807	53.518	2.86102	0.759229	3.76832	0.00016435	0.00632718	9493	KIF23	kinesin family member 23 [Source:HGNC Symbol;Acc:HGNC:6392]
GALNT14	ENSG00000158089	160.104	1.86455	0.494788	3.76839	0.000164305	0.00632718	79623	GALNT14	polypeptide N-acetylgalactosaminyltransferase 14 [Source:HGNC Symbol;Acc:HGNC:22946]
ATP6V1B2	ENSG00000147416	4513.41	1.73835	0.461817	3.76415	0.000167118	0.00642164	526	ATP6V1B2	ATPase H+ transporting V1 subunit B2 [Source:HGNC Symbol;Acc:HGNC:854]
EZH1	ENSG00000108799	1471.78	-0.797333	0.21228	-3.75603	0.000172627	0.00660854	2145	EZH1	enhancer of zeste 1 polycomb repressive complex 2 subunit [Source:HGNC Symbol;Acc:HGNC:3526]
GNG4	ENSG00000168243	394.821	1.67866	0.44688	3.75641	0.000172371	0.00660854	2786	GNG4	G protein subunit gamma 4 [Source:HGNC Symbol;Acc:HGNC:4407]
RBP7	ENSG00000162444	512.626	-1.33761	0.356564	-3.75138	0.000175863	0.00671988	116362	RBP7	retinol binding protein 7 [Source:HGNC Symbol;Acc:HGNC:30316]
MYH7B	ENSG00000078814	861.96	-1.91564	0.5111	-3.74808	0.000178195	0.00672848	57644	MYH7B	myosin heavy chain 7B [Source:HGNC Symbol;Acc:HGNC:15906]
EBF3	ENSG00000108001	1216.28	-1.08701	0.290003	-3.74827	0.00017806	0.00672848	253738	EBF3	EBF transcription factor 3 [Source:HGNC Symbol;Acc:HGNC:19087]
ATP6V1C2	ENSG00000143882	24.2386	-4.15871	1.10977	-3.74734	0.000178717	0.00672848	245973	ATP6V1C2	ATPase H+ transporting V1 subunit C2 [Source:HGNC Symbol;Acc:HGNC:18264]
DEPP1	ENSG00000165507	2150.02	-1.28572	0.34287	-3.74987	0.000176929	0.00672848	11067	DEPP1	DEPP1 autophagy regulator [Source:HGNC Symbol;Acc:HGNC:23355]
COPB2	ENSG00000184432	3621.34	0.761256	0.203075	3.74865	0.00017779	0.00672848	9276	COPB2	COPI coat complex subunit beta 2 [Source:HGNC Symbol;Acc:HGNC:2232]
NCAM1-AS1	ENSG00000227487	134.398	-1.74419	0.465229	-3.74911	0.000177462	0.00672848	NA	NCAM1-AS1	NCAM1 antisense RNA1 [Source:HGNC Symbol;Acc:HGNC:48675]
LINC01634	ENSG00000235295	47.9129	-11.3289	3.02312	-3.74741	0.000178669	0.00672848	100192420	LINC01634	long intergenic non-protein coding RNA 1634 [Source:HGNC Symbol;Acc:HGNC:52421]
-3021	ENSG00000254139	199.176	3.07618	0.820404	3.74959	0.000177127	0.00672848	NA		novel transcript
IGFBP2	ENSG00000115457	546.935	-1.42789	0.381169	-3.74607	0.000179625	0.00673622	3485	IGFBP2	insulin like growth factor binding protein 2 [Source:HGNC Symbol;Acc:HGNC:5471]
OSMR	ENSG00000145623	1583.22	1.54962	0.41364	3.74629	0.000179467	0.00673622	9180	OSMR	oncostatin M receptor [Source:HGNC Symbol;Acc:HGNC:8507]
CT75	ENSG00000237732	96.0188	2.13418	0.569772	3.74568	0.000179909	0.00673622	440934	CT75	cancer/testis associated transcript 75 [Source:HGNC Symbol;Acc:HGNC:37174]
SLC25A5	ENSG00000005022	2159.29	0.829526	0.221555	3.74411	0.000181035	0.00676602	292	SLC25A5	solute carrier family 25 member 5 [Source:HGNC Symbol;Acc:HGNC:10991]
ME3	ENSG00000151376	630.116	-0.994006	0.265551	-3.74319	0.0001817	0.00677737	10873	ME3	malic enzyme 3 [Source:HGNC Symbol;Acc:HGNC:6985]
ILF3-DT	ENSG00000267100	737.312	-1.13103	0.30219	-3.74277	0.000182001	0.00677737	147727	ILF3-DT	ILF3 divergent transcript [Source:HGNC Symbol;Acc:HGNC:27115]
TSPAN7	ENSG00000156298	1915.94	-1.26721	0.338884	-3.73937	0.00018448	0.00685723	7102	TSPAN7	tetraspanin 7 [Source:HGNC Symbol;Acc:HGNC:11854]
EGF	ENSG00000138798	55.9529	-3.18913	0.853512	-3.73649	0.00018661	0.00692386	1950	EGF	epidermal growth factor [Source:HGNC Symbol;Acc:HGNC:3229]
CCNB1	ENSG00000134057	162.917	1.29486	0.346803	3.73371	0.000188682	0.00698804	891	CCNB1	cyclin B1 [Source:HGNC Symbol;Acc:HGNC:1579]
CEMIP2	ENSG00000135048	3086.05	1.12794	0.302233	3.73203	0.000189944	0.00700945	23670	CEMIP2	cell migration inducing hyaluronidase 2 [Source:HGNC Symbol;Acc:HGNC:11869]
SUMO1P3	ENSG00000235082	23.0066	3.94411	1.05675	3.7323	0.000189743	0.00700945	NA	SUMO1P3	SUMO1 pseudogene 3 [Source:HGNC Symbol;Acc:HGNC:33150]
FAM20A	ENSG00000108950	1721.71	1.03566	0.277671	3.72983	0.00019161	0.00705821	54757	FAM20A	FAM20A golgi associated secretory pathway pseudokinase [Source:HGNC Symbol;Acc:HGNC:23015]
FHL1	ENSG00000022267	19029.1	-1.86544	0.500394	-3.72794	0.000193053	0.00708923	2273	FHL1	four and a half LIM domains 1 [Source:HGNC Symbol;Acc:HGNC:3702]
ZFP36	ENSG00000128016	3271.86	-1.28487	0.344696	-3.72754	0.000193359	0.00708923	7538	ZFP36	ZFP36 ring finger protein [Source:HGNC Symbol;Acc:HGNC:12862]
SEMA3D	ENSG00000153993	1462.21	1.43089	0.383887	3.72737	0.000193491	0.00708923	223117	SEMA3D	semaphorin 3D [Source:HGNC Symbol;Acc:HGNC:10726]
RNASE1	ENSG00000129538	4351.93	-1.1014	0.295531	-3.72684	0.000193894	0.00709134	6035	RNASE1	ribonuclease A family member 1, pancreatic [Source:HGNC Symbol;Acc:HGNC:10044]
CALCR	ENSG00000004948	46.0646	5.20854	1.39786	3.72609	0.000194476	0.00709699	799	CALCR	calcitonin receptor [Source:HGNC Symbol;Acc:HGNC:1440]
SOD3	ENSG00000109610	2002.84	-1.57103	0.42167	-3.72574	0.000194742	0.00709699	6649	SOD3	superoxide dismutase 3 [Source:HGNC Symbol;Acc:HGNC:11181]
PDLIM3	ENSG00000154553	2120.44	-5.42453	1.45623	-3.72505	0.000195278	0.0071039	27295	PDLIM3	PDZ and LIM domain 3 [Source:HGNC Symbol;Acc:HGNC:20767]
TRIP10	ENSG00000125733	1597.09	-1.03309	0.277398	-3.72422	0.000195921	0.00711464	9322	TRIP10	thyroid hormone receptor interactor 10 [Source:HGNC Symbol;Acc:HGNC:12304]
LDHD	ENSG00000166816	301.999	-1.47145	0.396309	-3.71288	0.000204916	0.00742813	197257	LDHD	lactate dehydrogenase D [Source:HGNC Symbol;Acc:HGNC:19708]
FLG	ENSG00000143631	88.5824	2.29649	0.61892	3.71047	0.000206871	0.00748572	2312	FLG	filaggrin [Source:HGNC Symbol;Acc:HGNC:3748]
DPY19L3	ENSG00000178904	1232.38	1.02017	0.275024	3.7094	0.000207748	0.00750419	147991	DPY19L3	dpy-19 like C-mannosyltransferase 3 [Source:HGNC Symbol;Acc:HGNC:27120]
RAPGEF3	ENSG00000079337	614.048	-1.30982	0.353317	-3.70722	0.000209551	0.0075224	10411	RAPGEF3	Rap guanine nucleotide exchange factor 3 [Source:HGNC Symbol;Acc:HGNC:16629]
PBXIP1	ENSG00000163346	4068.53	-0.763432	0.20594	-3.70706	0.000209681	0.0075224	57326	PBXIP1	PBX homeobox interacting protein 1 [Source:HGNC Symbol;Acc:HGNC:21199]
ZNF469	ENSG00000225614	1524.5	1.12884	0.304481	3.70743	0.000209373	0.0075224	84627	ZNF469	zinc finger protein 469 [Source:HGNC Symbol;Acc:HGNC:23216]
-4952	ENSG00000267136	31.8563	4.08349	1.10156	3.70701	0.000209721	0.0075224	NA		novel transcript, antisense C18orf1
PTTG1	ENSG00000164611	133.509	1.85808	0.501445	3.70545	0.000211014	0.00755557	9232	PTTG1	PTTG1 regulator of sister chromatid separation, securin [Source:HGNC Symbol;Acc:HGNC:9690]
AKR1C1	ENSG00000187134	831.444	-0.925278	0.249832	-3.7036	0.000212564	0.00759777	1645	AKR1C1	aldo-keto reductase family 1 member C1 [Source:HGNC Symbol;Acc:HGNC:384]
ADAMTS12	ENSG00000151388	224.855	2.27084	0.61327	3.70283	0.000213206	0.00760196	81792	ADAMTS12	ADAM metallopeptidase with thrombospondin type 1 motif 12 [Source:HGNC Symbol;Acc:HGNC:14605]
C17orf113	ENSG00000267221	90.135	-1.88064	0.507928	-3.70257	0.000213424	0.00760196	110806298	C17orf113	chromosome 17 open reading frame 113 [Source:HGNC Symbol;Acc:HGNC:53437]
BIN1	ENSG00000136717	2806.24	-1.90126	0.513589	-3.70191	0.000213983	0.00760866	274	BIN1	bridging integrator 1 [Source:HGNC Symbol;Acc:HGNC:1052]
DIRAS2	ENSG00000165023	73.137	4.0437	1.09344	3.69814	0.000217188	0.00769588	54769	DIRAS2	DIRAS family GTPase 2 [Source:HGNC Symbol;Acc:HGNC:19323]
PTCH1	ENSG00000185920	1895.98	1.2933	0.349693	3.69839	0.000216969	0.00769588	5727	PTCH1	patched 1 [Source:HGNC Symbol;Acc:HGNC:9585]
CENPE	ENSG00000138778	80.5265	3.07123	0.831334	3.69434	0.000220459	0.0077983	1062	CENPE	centromere protein E [Source:HGNC Symbol;Acc:HGNC:1856]
LAMP3	ENSG00000078081	28.1064	3.49296	0.945608	3.69388	0.000220856	0.00779888	NA	LAMP3	lysosomal associated membrane protein 3 [Source:HGNC Symbol;Acc:HGNC:14582]
CENPM	ENSG00000100162	31.0167	4.41247	1.19563	3.6905	0.00022381	0.00788958	79019	CENPM	centromere protein M [Source:HGNC Symbol;Acc:HGNC:18352]
MIB1	ENSG00000101752	1860.32	0.957702	0.25963	3.68872	0.000225384	0.00793141	57534	MIB1	MIB E3 ubiquitin protein ligase 1 [Source:HGNC Symbol;Acc:HGNC:21086]
DSG2	ENSG00000046604	83.8312	-2.82789	0.767326	-3.68538	0.000228361	0.00800768	1829	DSG2	desmoglein 2 [Source:HGNC Symbol;Acc:HGNC:3049]
COL12A1	ENSG00000111799	68113.3	1.03867	0.281866	3.68498	0.000228724	0.00800768	1303	COL12A1	collagen type XII alpha 1 chain [Source:HGNC Symbol;Acc:HGNC:2188]
-7081	ENSG00000279319	17.0229	4.73532	1.28494	3.68526	0.00022847	0.00800768	NA		TEC
TOX2	ENSG00000124191	85.5532	-1.59476	0.433009	-3.68296	0.000230537	0.0080574	84969	TOX2	TOX high mobility group box family member 2 [Source:HGNC Symbol;Acc:HGNC:16095]
AVPR2	ENSG00000126895	119.096	-1.86651	0.50709	-3.68083	0.000232473	0.00811122	554	AVPR2	arginine vasopressin receptor 2 [Source:HGNC Symbol;Acc:HGNC:897]
EIF2AK3	ENSG00000172071	540.869	0.894922	0.243261	3.67885	0.000234285	0.00813615	9451	EIF2AK3	eukaryotic translation initiation factor 2 alpha kinase 3 [Source:HGNC Symbol;Acc:HGNC:3255]
PPM1E	ENSG00000175175	65.477	2.69115	0.731466	3.67912	0.000234038	0.00813615	22843	PPM1E	protein phosphatase, Mg2+/Mn2+ dependent 1E [Source:HGNC Symbol;Acc:HGNC:19322]
CYP2T1P	ENSG00000233622	307.475	-1.5353	0.417343	-3.67875	0.00023438	0.00813615	171523	CYP2T1P	cytochrome P450 family 2 subfamily T member 1, pseudogene [Source:HGNC Symbol;Acc:HGNC:18852]
ADAMTS3	ENSG00000156140	62.8727	2.45724	0.668139	3.67775	0.000235305	0.00815444	9508	ADAMTS3	ADAM metallopeptidase with thrombospondin type 1 motif 3 [Source:HGNC Symbol;Acc:HGNC:219]
-8696	ENSG00000287301	52.8887	3.6904	1.00473	3.673	0.000239716	0.00829327	NA		novel transcript
MYO15B	ENSG00000266714	4566.34	-0.905085	0.246484	-3.67199	0.000240672	0.00831231	80022	MYO15B	myosin XVB [Source:HGNC Symbol;Acc:HGNC:14083]
CCNB2	ENSG00000157456	77.9767	2.81759	0.767553	3.67087	0.000241722	0.00833454	9133	CCNB2	cyclin B2 [Source:HGNC Symbol;Acc:HGNC:1580]
FGF23	ENSG00000118972	108.709	-2.9549	0.805922	-3.66648	0.000245913	0.0084648	8074	FGF23	fibroblast growth factor 23 [Source:HGNC Symbol;Acc:HGNC:3680]
PPP1R16B	ENSG00000101445	591.436	-1.35595	0.369964	-3.66507	0.000247266	0.00849545	26051	PPP1R16B	protein phosphatase 1 regulatory subunit 16B [Source:HGNC Symbol;Acc:HGNC:15850]
MCM4	ENSG00000104738	590.836	0.901531	0.246004	3.66469	0.000247634	0.00849545	NA	MCM4	minichromosome maintenance complex component 4 [Source:HGNC Symbol;Acc:HGNC:6947]
RHBDL2	ENSG00000158315	697.227	1.00601	0.274644	3.66296	0.00024932	0.00853899	54933	RHBDL2	rhomboid like 2 [Source:HGNC Symbol;Acc:HGNC:16083]
IHH	ENSG00000163501	73.632	2.82502	0.772046	3.65913	0.000253071	0.00865301	3549	IHH	Indian hedgehog signaling molecule [Source:HGNC Symbol;Acc:HGNC:5956]
-9073	ENSG00000288054	24.0457	4.17422	1.14111	3.65805	0.000254139	0.00867502	NA		novel transcript, antisense to PDE7B
COPB1	ENSG00000129083	3206.21	0.759551	0.207765	3.65581	0.000256367	0.00873651	1315	COPB1	COPI coat complex subunit beta 1 [Source:HGNC Symbol;Acc:HGNC:2231]
LRRC15	ENSG00000172061	11323.2	1.13328	0.310179	3.65362	0.00025857	0.00879697	131578	LRRC15	leucine rich repeat containing 15 [Source:HGNC Symbol;Acc:HGNC:20818]
SLC18B1	ENSG00000146409	343.95	1.27818	0.350087	3.65102	0.0002612	0.0088717	116843	SLC18B1	solute carrier family 18 member B1 [Source:HGNC Symbol;Acc:HGNC:21573]
KCNQ1OT1	ENSG00000269821	723.145	1.1732	0.321462	3.64958	0.000262668	0.00890681	10984	KCNQ1OT1	KCNQ1 opposite strand/antisense transcript 1 [Source:HGNC Symbol;Acc:HGNC:6295]
PRRT2	ENSG00000167371	216.449	-1.20467	0.330161	-3.64872	0.000263547	0.00892182	112476	PRRT2	proline rich transmembrane protein 2 [Source:HGNC Symbol;Acc:HGNC:30500]
SRPRB	ENSG00000144867	1259.06	0.849797	0.233016	3.64695	0.000265369	0.00895392	58477	SRPRB	SRP receptor subunit beta [Source:HGNC Symbol;Acc:HGNC:24085]
TNFSF15	ENSG00000181634	95.8598	3.05202	0.83679	3.6473	0.000265014	0.00895392	9966	TNFSF15	TNF superfamily member 15 [Source:HGNC Symbol;Acc:HGNC:11931]
HMGB3	ENSG00000029993	179.988	2.36744	0.649537	3.64481	0.000267593	0.00901409	3149	HMGB3	high mobility group box 3 [Source:HGNC Symbol;Acc:HGNC:5004]
TRIQK	ENSG00000205133	942.202	1.06602	0.292532	3.64411	0.000268318	0.00902369	286144	TRIQK	triple QxxK/R motif containing [Source:HGNC Symbol;Acc:HGNC:27828]
RRAD	ENSG00000166592	601.458	-2.39997	0.658681	-3.64359	0.000268857	0.00902697	6236	RRAD	RRAD, Ras related glycolysis inhibitor and calcium channel regulator [Source:HGNC Symbol;Acc:HGNC:10446]
FRZB	ENSG00000162998	539.594	-1.87918	0.51588	-3.64266	0.000269838	0.00904508	2487	FRZB	frizzled related protein [Source:HGNC Symbol;Acc:HGNC:3959]
SERINC5	ENSG00000164300	1365.64	0.956954	0.262786	3.64157	0.00027098	0.00905374	256987	SERINC5	serine incorporator 5 [Source:HGNC Symbol;Acc:HGNC:18825]
CTXN1	ENSG00000178531	57.8595	2.97327	0.816458	3.64167	0.000270871	0.00905374	NA	CTXN1	cortexin 1 [Source:HGNC Symbol;Acc:HGNC:31108]
NGFR	ENSG00000064300	695.894	-1.12454	0.308943	-3.63996	0.000272684	0.00909584	4804	NGFR	nerve growth factor receptor [Source:HGNC Symbol;Acc:HGNC:7809]
ATP1B3	ENSG00000069849	2074.5	0.825922	0.226976	3.63881	0.000273896	0.00912142	483	ATP1B3	ATPase Na+/K+ transporting subunit beta 3 [Source:HGNC Symbol;Acc:HGNC:806]
LEF1	ENSG00000138795	1431.52	0.826035	0.227319	3.63382	0.000279256	0.0092848	51176	LEF1	lymphoid enhancer binding factor 1 [Source:HGNC Symbol;Acc:HGNC:6551]
CD34	ENSG00000174059	2144.8	-0.983704	0.270739	-3.6334	0.000279709	0.0092848	947	CD34	CD34 molecule [Source:HGNC Symbol;Acc:HGNC:1662]
MLC1	ENSG00000100427	338.672	1.70098	0.468716	3.62901	0.000284505	0.00942872	23209	MLC1	modulator of VRAC current 1 [Source:HGNC Symbol;Acc:HGNC:17082]
ST8SIA2	ENSG00000140557	61.4955	3.82134	1.05323	3.62822	0.000285382	0.00943613	8128	ST8SIA2	ST8 alpha-N-acetyl-neuraminide alpha-2,8-sialyltransferase 2 [Source:HGNC Symbol;Acc:HGNC:10870]
SLC25A27	ENSG00000153291	363.103	-1.30369	0.359456	-3.62685	0.000286901	0.00943613	9481	SLC25A27	solute carrier family 25 member 27 [Source:HGNC Symbol;Acc:HGNC:21065]
SPINT1	ENSG00000166145	137.773	2.82752	0.779633	3.62673	0.000287032	0.00943613	6692	SPINT1	serine peptidase inhibitor, Kunitz type 1 [Source:HGNC Symbol;Acc:HGNC:11246]
VAMP2	ENSG00000220205	2047.66	-0.91832	0.25315	-3.62757	0.000286107	0.00943613	6844	VAMP2	vesicle associated membrane protein 2 [Source:HGNC Symbol;Acc:HGNC:12643]
-2581	ENSG00000250041	208.396	-4.87188	1.3431	-3.62733	0.000286367	0.00943613	NA		novel transcript
COPA	ENSG00000122218	6158.7	0.814953	0.224774	3.62566	0.000288221	0.00946002	NA	COPA	COPI coat complex subunit alpha [Source:HGNC Symbol;Acc:HGNC:2230]
TRAM2	ENSG00000065308	2541.37	0.922975	0.254606	3.62511	0.000288838	0.0094651	9697	TRAM2	translocation associated membrane protein 2 [Source:HGNC Symbol;Acc:HGNC:16855]
-8283	ENSG00000286471	12.9803	6.50671	1.79555	3.62379	0.000290319	0.00949846	NA		novel transcript
PACC1	ENSG00000065600	263.473	1.33246	0.367769	3.6231	0.000291093	0.00950859	55248	PACC1	proton activated chloride channel 1 [Source:HGNC Symbol;Acc:HGNC:25593]
PARPBP	ENSG00000185480	18.8126	4.25259	1.17454	3.62063	0.000293886	0.00958452	55010	PARPBP	PARP1 binding protein [Source:HGNC Symbol;Acc:HGNC:26074]
SCD	ENSG00000099194	1811.47	1.59546	0.440836	3.61917	0.000295553	0.00962357	6319	SCD	stearoyl-CoA desaturase [Source:HGNC Symbol;Acc:HGNC:10571]
CENPW	ENSG00000203760	66.4955	2.60682	0.721213	3.61449	0.000300942	0.00978347	387103	CENPW	centromere protein W [Source:HGNC Symbol;Acc:HGNC:21488]
HTRA1	ENSG00000166033	45461.3	1.29904	0.359518	3.61327	0.000302357	0.00981391	5654	HTRA1	HtrA serine peptidase 1 [Source:HGNC Symbol;Acc:HGNC:9476]
UBE2C	ENSG00000175063	58.8679	2.6498	0.733741	3.61136	0.000304595	0.0098709	11065	UBE2C	ubiquitin conjugating enzyme E2 C [Source:HGNC Symbol;Acc:HGNC:15937]
TRAM1	ENSG00000067167	6602.12	0.761022	0.210857	3.60919	0.000307156	0.00993817	23471	TRAM1	translocation associated membrane protein 1 [Source:HGNC Symbol;Acc:HGNC:20568]
NMB	ENSG00000197696	277.786	-1.17635	0.325994	-3.6085	0.00030797	0.0099488	4828	NMB	neuromedin B [Source:HGNC Symbol;Acc:HGNC:7842]
FOLH1	ENSG00000086205	75.2109	2.92779	0.812045	3.60545	0.000311609	0.0100505	2346	FOLH1	folate hydrolase 1 [Source:HGNC Symbol;Acc:HGNC:3788]
WIPF3	ENSG00000122574	60.1634	-3.42995	0.951555	-3.60457	0.000312671	0.0100689	644150	WIPF3	WAS/WASL interacting protein family member 3 [Source:HGNC Symbol;Acc:HGNC:22004]
-3080	ENSG00000254433	15.4606	5.23729	1.45331	3.60369	0.000313729	0.0100871	NA		novel transcript
LKAAEAR1	ENSG00000171695	23.9588	4.86827	1.3512	3.60294	0.000314643	0.0101006	198437	LKAAEAR1	LKAAEAR motif containing 1 [Source:HGNC Symbol;Acc:HGNC:33718]
PRORP	ENSG00000100890	93.7553	1.43346	0.397996	3.60169	0.000316158	0.0101334	9692	PRORP	protein only RNase P catalytic subunit [Source:HGNC Symbol;Acc:HGNC:19958]
PTPRU	ENSG00000060656	705.402	-0.947598	0.263342	-3.59835	0.00032024	0.0102482	10076	PTPRU	protein tyrosine phosphatase receptor type U [Source:HGNC Symbol;Acc:HGNC:9683]
ITGA4	ENSG00000115232	696.633	1.46864	0.408474	3.59543	0.00032385	0.0103475	3676	ITGA4	integrin subunit alpha 4 [Source:HGNC Symbol;Acc:HGNC:6140]
SAPCD2	ENSG00000186193	26.4267	4.06929	1.13232	3.59375	0.000325949	0.0103984	NA	SAPCD2	suppressor APC domain containing 2 [Source:HGNC Symbol;Acc:HGNC:28055]
SLC25A34	ENSG00000162461	294.301	-1.99502	0.55524	-3.59309	0.000326785	0.0104088	284723	SLC25A34	solute carrier family 25 member 34 [Source:HGNC Symbol;Acc:HGNC:27653]
F2R	ENSG00000181104	646.587	1.49431	0.416433	3.58835	0.00033278	0.0105669	2149	F2R	coagulation factor II thrombin receptor [Source:HGNC Symbol;Acc:HGNC:3537]
TRBC1	ENSG00000211751	246.926	-1.67195	0.465927	-3.58844	0.000332661	0.0105669	NA	TRBC1	T cell receptor beta constant 1 [Source:HGNC Symbol;Acc:HGNC:12156]
TNNC2	ENSG00000101470	15928.3	-6.9942	1.94978	-3.58717	0.000334291	0.0105985	7125	TNNC2	troponin C2, fast skeletal type [Source:HGNC Symbol;Acc:HGNC:11944]
SDS	ENSG00000135094	31.4003	4.11241	1.14774	3.58307	0.000339581	0.0107496	10993	SDS	serine dehydratase [Source:HGNC Symbol;Acc:HGNC:10691]
-6185	ENSG00000273576	92.3854	-1.55102	0.433089	-3.58131	0.000341879	0.0108056	NA		novel transcript
NIPA1	ENSG00000170113	224.562	1.44629	0.404032	3.57965	0.000344054	0.0108576	123606	NIPA1	NIPA magnesium transporter 1 [Source:HGNC Symbol;Acc:HGNC:17043]
HOXC-AS1	ENSG00000250451	118.02	-1.7252	0.482243	-3.57744	0.000346977	0.010933	100874363	HOXC-AS1	HOXC cluster antisense RNA 1 [Source:HGNC Symbol;Acc:HGNC:43749]
C7	ENSG00000112936	267.623	-2.6336	0.736548	-3.57559	0.000349437	0.0109599	730	C7	complement C7 [Source:HGNC Symbol;Acc:HGNC:1346]
KLF2	ENSG00000127528	3624.59	-1.26078	0.352601	-3.57566	0.000349341	0.0109599	10365	KLF2	Kruppel like factor 2 [Source:HGNC Symbol;Acc:HGNC:6347]
WSCD1	ENSG00000179314	180.758	-2.43812	0.681809	-3.57595	0.000348957	0.0109599	23302	WSCD1	WSC domain containing 1 [Source:HGNC Symbol;Acc:HGNC:29060]
SLC30A5	ENSG00000145740	920.512	0.761139	0.212945	3.57434	0.000351114	0.0109789	64924	SLC30A5	solute carrier family 30 member 5 [Source:HGNC Symbol;Acc:HGNC:19089]
ACBD3	ENSG00000182827	1342.63	0.958184	0.268057	3.57455	0.000350833	0.0109789	64746	ACBD3	acyl-CoA binding domain containing 3 [Source:HGNC Symbol;Acc:HGNC:15453]
RXRG	ENSG00000143171	76.9978	-3.23162	0.904345	-3.57344	0.000352328	0.011	6258	RXRG	retinoid X receptor gamma [Source:HGNC Symbol;Acc:HGNC:10479]
MID1	ENSG00000101871	1479.47	1.04148	0.2916	3.57162	0.000354784	0.0110599	4281	MID1	midline 1 [Source:HGNC Symbol;Acc:HGNC:7095]
SLC22A1	ENSG00000175003	51.1118	4.95206	1.38682	3.57079	0.000355904	0.0110779	6580	SLC22A1	solute carrier family 22 member 1 [Source:HGNC Symbol;Acc:HGNC:10963]
MT1G	ENSG00000125144	114.924	9.14566	2.562	3.56974	0.000357341	0.0110839	4495	MT1G	metallothionein 1G [Source:HGNC Symbol;Acc:HGNC:7399]
EOGT	ENSG00000163378	976.665	1.53772	0.4308	3.56946	0.000357721	0.0110839	285203	EOGT	EGF domain specific O-linked N-acetylglucosamine transferase [Source:HGNC Symbol;Acc:HGNC:28526]
CDC42EP4	ENSG00000179604	2184.52	-0.917102	0.25688	-3.57016	0.000356758	0.0110839	23580	CDC42EP4	CDC42 effector protein 4 [Source:HGNC Symbol;Acc:HGNC:17147]
SURF4	ENSG00000148248	5827.25	0.776934	0.217796	3.56725	0.000360751	0.0111609	6836	SURF4	surfeit 4 [Source:HGNC Symbol;Acc:HGNC:11476]
ADAMTS7P3	ENSG00000261143	17.8972	-4.90206	1.37447	-3.56652	0.000361758	0.0111752	NA	ADAMTS7P3	ADAMTS7 pseudogene 3 [Source:HGNC Symbol;Acc:HGNC:49409]
PARP10	ENSG00000178685	1808.63	-0.836999	0.235038	-3.56112	0.000369281	0.0113904	84875	PARP10	poly(ADP-ribose) polymerase family member 10 [Source:HGNC Symbol;Acc:HGNC:25895]
RHOQ-AS1	ENSG00000250116	20.1576	4.92727	1.38429	3.55943	0.000371665	0.0114467	100506142	RHOQ-AS1	RHOQ antisense RNA 1 [Source:HGNC Symbol;Acc:HGNC:40816]
INMT	ENSG00000241644	399.27	-2.03792	0.572878	-3.55735	0.000374621	0.0115204	11185	INMT	indolethylamine N-methyltransferase [Source:HGNC Symbol;Acc:HGNC:6069]
PTGFR	ENSG00000122420	1912.72	1.0268	0.288826	3.55507	0.000377871	0.011603	5737	PTGFR	prostaglandin F receptor [Source:HGNC Symbol;Acc:HGNC:9600]
MKNK2	ENSG00000099875	3461.39	-0.989295	0.278355	-3.55407	0.000379311	0.0116298	2872	MKNK2	MAPK interacting serine/threonine kinase 2 [Source:HGNC Symbol;Acc:HGNC:7111]
PPIL1	ENSG00000137168	329.399	1.07729	0.303182	3.55327	0.000380474	0.011648	51645	PPIL1	peptidylprolyl isomerase like 1 [Source:HGNC Symbol;Acc:HGNC:9260]
OXCT1	ENSG00000083720	1374.47	1.66792	0.469606	3.55174	0.000382696	0.0116928	5019	OXCT1	3-oxoacid CoA-transferase 1 [Source:HGNC Symbol;Acc:HGNC:8527]
HSPA13	ENSG00000155304	778.641	1.09115	0.307239	3.55147	0.000383081	0.0116928	NA	HSPA13	heat shock protein family A (Hsp70) member 13 [Source:HGNC Symbol;Acc:HGNC:11375]
PPP1R14A	ENSG00000167641	554.462	-1.4789	0.416798	-3.54823	0.000387827	0.0118201	NA	PPP1R14A	protein phosphatase 1 regulatory inhibitor subunit 14A [Source:HGNC Symbol;Acc:HGNC:14871]
DIPK1C	ENSG00000187773	2645.65	-0.985858	0.277896	-3.54759	0.000388779	0.0118297	125704	DIPK1C	divergent protein kinase domain 1C [Source:HGNC Symbol;Acc:HGNC:31729]
-8065	ENSG00000286000	14.3724	-5.87474	1.65615	-3.54723	0.000389297	0.0118297	NA		novel transcript
-4934	ENSG00000267074	23.6525	5.50597	1.55281	3.54581	0.000391412	0.0118763	NA		novel transcript, sense intronic SLFN12L
DMPK	ENSG00000104936	1762.36	-1.00192	0.282741	-3.54359	0.000394723	0.0119591	1760	DMPK	DM1 protein kinase [Source:HGNC Symbol;Acc:HGNC:2933]
RHOU	ENSG00000116574	465.66	-1.49498	0.422418	-3.5391	0.00040149	0.0121461	NA	RHOU	ras homolog family member U [Source:HGNC Symbol;Acc:HGNC:17794]
RASL11A	ENSG00000122035	124.291	-1.63617	0.462473	-3.53787	0.000403375	0.0121851	387496	RASL11A	RAS like family 11 member A [Source:HGNC Symbol;Acc:HGNC:23802]
MEOX1	ENSG00000005102	217.312	-2.52022	0.712468	-3.53731	0.000404223	0.0121928	4222	MEOX1	mesenchyme homeobox 1 [Source:HGNC Symbol;Acc:HGNC:7013]
FADS3	ENSG00000221968	803.448	-0.830781	0.234934	-3.53623	0.000405881	0.0122248	3995	FADS3	fatty acid desaturase 3 [Source:HGNC Symbol;Acc:HGNC:3576]
ERFE	ENSG00000178752	62.1755	3.8767	1.09702	3.53386	0.000409533	0.0123167	151176	ERFE	erythroferrone [Source:HGNC Symbol;Acc:HGNC:26727]
TSC22D3	ENSG00000157514	10405.5	-1.19341	0.337747	-3.53344	0.000410186	0.0123182	1831	TSC22D3	TSC22 domain family member 3 [Source:HGNC Symbol;Acc:HGNC:3051]
PDLIM1	ENSG00000107438	2280.32	-1.067	0.302149	-3.53138	0.00041339	0.0123488	9124	PDLIM1	PDZ and LIM domain 1 [Source:HGNC Symbol;Acc:HGNC:2067]
MMP14	ENSG00000157227	26545.4	1.14103	0.32309	3.53162	0.000413016	0.0123488	4323	MMP14	matrix metallopeptidase 14 [Source:HGNC Symbol;Acc:HGNC:7160]
FRMD3	ENSG00000172159	331.308	-1.26897	0.359306	-3.53172	0.000412873	0.0123488	257019	FRMD3	FERM domain containing 3 [Source:HGNC Symbol;Acc:HGNC:24125]
SSH3	ENSG00000172830	737.634	-0.963963	0.272981	-3.53124	0.000413617	0.0123488	54961	SSH3	slingshot protein phosphatase 3 [Source:HGNC Symbol;Acc:HGNC:30581]
CARD10	ENSG00000100065	306.569	-1.21173	0.343184	-3.53084	0.000414236	0.0123493	29775	CARD10	caspase recruitment domain family member 10 [Source:HGNC Symbol;Acc:HGNC:16422]
NT5DC2	ENSG00000168268	1806.23	1.03577	0.293543	3.52851	0.000417899	0.0124223	64943	NT5DC2	5'-nucleotidase domain containing 2 [Source:HGNC Symbol;Acc:HGNC:25717]
HBA1	ENSG00000206172	7125.35	-3.21921	0.912274	-3.52877	0.00041749	0.0124223	3039	HBA1	hemoglobin subunit alpha 1 [Source:HGNC Symbol;Acc:HGNC:4823]
TBRG1	ENSG00000154144	931.198	0.939185	0.266288	3.52695	0.00042037	0.0124582	84897	TBRG1	transforming growth factor beta regulator 1 [Source:HGNC Symbol;Acc:HGNC:29551]
IGFBP6	ENSG00000167779	1765.69	-1.56533	0.443864	-3.5266	0.000420929	0.0124582	NA	IGFBP6	insulin like growth factor binding protein 6 [Source:HGNC Symbol;Acc:HGNC:5475]
ADSS1	ENSG00000185100	915.431	-2.19396	0.622088	-3.52677	0.000420655	0.0124582	122622	ADSS1	adenylosuccinate synthase 1 [Source:HGNC Symbol;Acc:HGNC:20093]
PHF1	ENSG00000112511	1807.25	-0.858036	0.24341	-3.52507	0.00042337	0.0124977	5252	PHF1	PHD finger protein 1 [Source:HGNC Symbol;Acc:HGNC:8919]
NFE2	ENSG00000123405	270.45	-2.13193	0.604804	-3.525	0.000423487	0.0124977	4778	NFE2	nuclear factor, erythroid 2 [Source:HGNC Symbol;Acc:HGNC:7780]
HEATR5A	ENSG00000129493	538.386	0.891033	0.25309	3.52061	0.000430551	0.0126724	NA	HEATR5A	HEAT repeat containing 5A [Source:HGNC Symbol;Acc:HGNC:20276]
POLR3D	ENSG00000168495	919.612	0.783521	0.222578	3.52022	0.000431193	0.0126724	NA	POLR3D	RNA polymerase III subunit D [Source:HGNC Symbol;Acc:HGNC:1080]
AQP1	ENSG00000240583	6066.16	-0.7914	0.224818	-3.52018	0.000431261	0.0126724	358	AQP1	aquaporin 1 (Colton blood group) [Source:HGNC Symbol;Acc:HGNC:633]
SEC23A	ENSG00000100934	2839.71	0.983284	0.279661	3.51599	0.000438125	0.0128354	NA	SEC23A	SEC23 homolog A, COPII coat complex component [Source:HGNC Symbol;Acc:HGNC:10701]
UBXN1	ENSG00000162191	2548.97	-0.799268	0.22735	-3.51558	0.000438793	0.0128354	51035	UBXN1	UBX domain protein 1 [Source:HGNC Symbol;Acc:HGNC:18402]
E2F7	ENSG00000165891	20.9821	4.87588	1.38721	3.51489	0.000439943	0.0128354	144455	E2F7	E2F transcription factor 7 [Source:HGNC Symbol;Acc:HGNC:23820]
CEACAM3	ENSG00000170956	94.6138	-4.01493	1.14198	-3.51576	0.000438496	0.0128354	1084	CEACAM3	CEA cell adhesion molecule 3 [Source:HGNC Symbol;Acc:HGNC:1815]
DPP4	ENSG00000197635	741.215	2.17655	0.619226	3.51495	0.000439834	0.0128354	1803	DPP4	dipeptidyl peptidase 4 [Source:HGNC Symbol;Acc:HGNC:3009]
OAT	ENSG00000065154	2460.42	0.686001	0.1952	3.51434	0.000440847	0.0128364	4942	OAT	ornithine aminotransferase [Source:HGNC Symbol;Acc:HGNC:8091]
TPSB2	ENSG00000197253	2579.06	-1.16621	0.331866	-3.51411	0.000441229	0.0128364	64499	TPSB2	tryptase beta 2 [Source:HGNC Symbol;Acc:HGNC:14120]
-3516	ENSG00000257337	220.769	-2.13974	0.609155	-3.51264	0.000443681	0.0128894	283335		novel transcript, antisense to TENC1 & EIF4B
NKX3-2	ENSG00000109705	85.8335	3.06167	0.871781	3.51197	0.00044479	0.0129033	579	NKX3-2	NK3 homeobox 2 [Source:HGNC Symbol;Acc:HGNC:951]
FAM114A1	ENSG00000197712	2981.38	0.906347	0.258212	3.51009	0.00044795	0.0129766	92689	FAM114A1	family with sequence similarity 114 member A1 [Source:HGNC Symbol;Acc:HGNC:25087]
RASIP1	ENSG00000105538	820.129	-1.20865	0.344503	-3.50841	0.000450801	0.013016	NA	RASIP1	Ras interacting protein 1 [Source:HGNC Symbol;Acc:HGNC:24716]
CDK18	ENSG00000117266	428.124	1.36148	0.388031	3.50868	0.000450333	0.013016	5129	CDK18	cyclin dependent kinase 18 [Source:HGNC Symbol;Acc:HGNC:8751]
RAB3C	ENSG00000152932	41.7543	-3.5476	1.01124	-3.50816	0.000451216	0.013016	115827	RAB3C	RAB3C, member RAS oncogene family [Source:HGNC Symbol;Acc:HGNC:30269]
TRAV41	ENSG00000211820	25.9599	4.19456	1.19599	3.5072	0.000452849	0.0130447	NA	TRAV41	T cell receptor alpha variable 41 [Source:HGNC Symbol;Acc:HGNC:12142]
ENO1	ENSG00000074800	11056.8	0.765302	0.21824	3.50669	0.000453718	0.0130514	2023	ENO1	enolase 1 [Source:HGNC Symbol;Acc:HGNC:3350]
SLC25A45	ENSG00000162241	726.749	-0.797436	0.227493	-3.50533	0.000456048	0.0131	283130	SLC25A45	solute carrier family 25 member 45 [Source:HGNC Symbol;Acc:HGNC:27442]
GOLGA3	ENSG00000090615	4383.09	0.709666	0.202488	3.50472	0.000457081	0.0131113	2802	GOLGA3	golgin A3 [Source:HGNC Symbol;Acc:HGNC:4426]
SH3GL2	ENSG00000107295	57.7861	8.54715	2.43957	3.50355	0.000459099	0.0131173	6456	SH3GL2	SH3 domain containing GRB2 like 2, endophilin A1 [Source:HGNC Symbol;Acc:HGNC:10831]
TRIM74	ENSG00000155428	20.0086	-4.15028	1.18461	-3.50349	0.00045921	0.0131173	378108	TRIM74	tripartite motif containing 74 [Source:HGNC Symbol;Acc:HGNC:17453]
TRDC	ENSG00000211829	143.696	-2.47164	0.70543	-3.50373	0.000458795	0.0131173	NA	TRDC	T cell receptor delta constant [Source:HGNC Symbol;Acc:HGNC:12253]
HIPK4	ENSG00000160396	17.2808	-5.42542	1.55023	-3.49976	0.000465677	0.0132835	147746	HIPK4	homeodomain interacting protein kinase 4 [Source:HGNC Symbol;Acc:HGNC:19007]
CACNA1G	ENSG00000006283	1187.22	1.2269	0.350802	3.49742	0.000469778	0.0133818	8913	CACNA1G	calcium voltage-gated channel subunit alpha1 G [Source:HGNC Symbol;Acc:HGNC:1394]
PNMA2	ENSG00000240694	480.146	1.14429	0.327239	3.49681	0.000470856	0.0133881	10687	PNMA2	PNMA family member 2 [Source:HGNC Symbol;Acc:HGNC:9159]
CEBPA	ENSG00000245848	189.186	-1.54761	0.44261	-3.49656	0.000471307	0.0133881	1050	CEBPA	CCAAT enhancer binding protein alpha [Source:HGNC Symbol;Acc:HGNC:1833]
GM2A	ENSG00000196743	2799.26	1.11555	0.319222	3.49458	0.000474804	0.0134502	2760	GM2A	GM2 ganglioside activator [Source:HGNC Symbol;Acc:HGNC:4367]
SOX18	ENSG00000203883	1819.58	-1.27682	0.365351	-3.49479	0.000474442	0.0134502	54345	SOX18	SRY-box transcription factor 18 [Source:HGNC Symbol;Acc:HGNC:11194]
HIF1A	ENSG00000100644	2674.84	1.13999	0.326315	3.49351	0.000476712	0.0134855	3091	HIF1A	hypoxia inducible factor 1 subunit alpha [Source:HGNC Symbol;Acc:HGNC:4910]
PHYH	ENSG00000107537	1247.46	-0.963882	0.276117	-3.49085	0.000481484	0.013583	5264	PHYH	phytanoyl-CoA 2-hydroxylase [Source:HGNC Symbol;Acc:HGNC:8940]
FSTL1	ENSG00000163430	23701.6	0.773012	0.221419	3.49117	0.000480915	0.013583	11167	FSTL1	follistatin like 1 [Source:HGNC Symbol;Acc:HGNC:3972]
SBDS	ENSG00000126524	2036.53	-0.686938	0.196933	-3.48819	0.000486304	0.0137001	51119	SBDS	SBDS ribosome maturation factor [Source:HGNC Symbol;Acc:HGNC:19440]
GFPT2	ENSG00000131459	553.052	0.97506	0.279618	3.48711	0.000488264	0.0137176	9945	GFPT2	glutamine-fructose-6-phosphate transaminase 2 [Source:HGNC Symbol;Acc:HGNC:4242]
P3H4	ENSG00000141696	2376.1	0.989025	0.283603	3.48735	0.000487828	0.0137176	10609	P3H4	prolyl 3-hydroxylase family member 4 (inactive) [Source:HGNC Symbol;Acc:HGNC:16946]
BCL11A	ENSG00000119866	448.352	0.989823	0.283942	3.486	0.000490305	0.0137373	53335	BCL11A	BAF chromatin remodeling complex subunit BCL11A [Source:HGNC Symbol;Acc:HGNC:13221]
-6992	ENSG00000279118	153.36	-1.51032	0.433232	-3.48616	0.000490014	0.0137373	NA		tec
LINC00310	ENSG00000227456	56.8592	-2.84067	0.815623	-3.48282	0.000496165	0.0138825	114036	LINC00310	long intergenic non-protein coding RNA 310 [Source:HGNC Symbol;Acc:HGNC:16414]
LINC00511	ENSG00000227036	125.669	2.66548	0.7655	3.48202	0.000497652	0.0139051	100499467	LINC00511	long intergenic non-protein coding RNA 511 [Source:HGNC Symbol;Acc:HGNC:43564]
LINC00511-1	ENSG00000227036	125.669	2.66548	0.7655	3.48202	0.000497652	0.0139051	400619	LINC00511	long intergenic non-protein coding RNA 511 [Source:HGNC Symbol;Acc:HGNC:43564]
GSTM5	ENSG00000134201	1688.5	-0.997433	0.286549	-3.48084	0.000499838	0.0139471	2949	GSTM5	glutathione S-transferase mu 5 [Source:HGNC Symbol;Acc:HGNC:4637]
TFAP2C	ENSG00000087510	16.3874	5.15733	1.48197	3.48006	0.000501308	0.0139691	7022	TFAP2C	transcription factor AP-2 gamma [Source:HGNC Symbol;Acc:HGNC:11744]
ESPL1	ENSG00000135476	52.9433	3.74153	1.07563	3.47844	0.000504341	0.0140183	9700	ESPL1	extra spindle pole bodies like 1, separase [Source:HGNC Symbol;Acc:HGNC:16856]
IL17D	ENSG00000172458	847.381	-1.58311	0.455129	-3.47839	0.000504444	0.0140183	53342	IL17D	interleukin 17D [Source:HGNC Symbol;Acc:HGNC:5984]
CD24	ENSG00000272398	706.908	1.38168	0.397389	3.47689	0.000507266	0.0140776	100133941	CD24	CD24 molecule [Source:HGNC Symbol;Acc:HGNC:1645]
ZNF474	ENSG00000164185	48.5941	3.58261	1.03095	3.47507	0.00051072	0.0141543	NA	ZNF474	zinc finger protein 474 [Source:HGNC Symbol;Acc:HGNC:23245]
SLC39A7	ENSG00000112473	4260.14	0.777584	0.223838	3.47387	0.000513012	0.0141986	7922	SLC39A7	solute carrier family 39 member 7 [Source:HGNC Symbol;Acc:HGNC:4927]
SRPX	ENSG00000101955	1861.71	0.925288	0.26639	3.47344	0.00051384	0.0142024	8406	SRPX	sushi repeat containing protein X-linked [Source:HGNC Symbol;Acc:HGNC:11309]
STOM	ENSG00000148175	3636.9	-0.703144	0.202487	-3.47254	0.00051556	0.0142307	2040	STOM	stomatin [Source:HGNC Symbol;Acc:HGNC:3383]
HAL	ENSG00000084110	98.2994	-3.03907	0.875667	-3.47058	0.00051934	0.0142965	3034	HAL	histidine ammonia-lyase [Source:HGNC Symbol;Acc:HGNC:4806]
PTX3	ENSG00000163661	782.403	-1.56684	0.451438	-3.47079	0.000518937	0.0142965	5806	PTX3	pentraxin 3 [Source:HGNC Symbol;Acc:HGNC:9692]
NEDD9	ENSG00000111859	2164.91	-1.25839	0.362768	-3.46886	0.000522681	0.0143692	4739	NEDD9	neural precursor cell expressed, developmentally down-regulated 9 [Source:HGNC Symbol;Acc:HGNC:7733]
LRRC69	ENSG00000214954	17.1736	4.78422	1.38046	3.46566	0.000528936	0.0145216	100130742	LRRC69	leucine rich repeat containing 69 [Source:HGNC Symbol;Acc:HGNC:34303]
DTX4	ENSG00000110042	1393.87	1.16654	0.336774	3.46385	0.000532499	0.0145999	NA	DTX4	deltex E3 ubiquitin ligase 4 [Source:HGNC Symbol;Acc:HGNC:29151]
CASZ1	ENSG00000130940	169.878	-1.10953	0.320427	-3.46266	0.00053487	0.0146257	54897	CASZ1	castor zinc finger 1 [Source:HGNC Symbol;Acc:HGNC:26002]
GPRASP1	ENSG00000198932	1051.14	-0.909812	0.262726	-3.46297	0.000534256	0.0146257	9737	GPRASP1	G protein-coupled receptor associated sorting protein 1 [Source:HGNC Symbol;Acc:HGNC:24834]
MARCO	ENSG00000019169	56.9518	-2.18658	0.631606	-3.46194	0.000536303	0.0146259	8685	MARCO	macrophage receptor with collagenous structure [Source:HGNC Symbol;Acc:HGNC:6895]
ORC1	ENSG00000085840	22.286	4.09167	1.18187	3.46202	0.000536132	0.0146259	4998	ORC1	origin recognition complex subunit 1 [Source:HGNC Symbol;Acc:HGNC:8487]
CA2	ENSG00000104267	1603.88	3.65416	1.05784	3.45438	0.000551567	0.0149962	760	CA2	carbonic anhydrase 2 [Source:HGNC Symbol;Acc:HGNC:1373]
RAMP3	ENSG00000122679	527.094	-1.0115	0.29286	-3.45387	0.000552598	0.0149962	10268	RAMP3	receptor activity modifying protein 3 [Source:HGNC Symbol;Acc:HGNC:9845]
PMM2	ENSG00000140650	189.267	1.97348	0.571398	3.45377	0.000552812	0.0149962	NA	PMM2	phosphomannomutase 2 [Source:HGNC Symbol;Acc:HGNC:9115]
SLC39A6	ENSG00000141424	1834.75	0.692213	0.200371	3.45466	0.000550984	0.0149962	25800	SLC39A6	solute carrier family 39 member 6 [Source:HGNC Symbol;Acc:HGNC:18607]
BMS1P23	ENSG00000286156	129.899	1.31059	0.379545	3.45305	0.000554288	0.0150164	NA	BMS1P23	BMS1 pseudogene 23 [Source:HGNC Symbol;Acc:HGNC:55088]
ENTPD3-AS1	ENSG00000223797	153.484	-1.28073	0.371078	-3.45137	0.000557741	0.01509	285266	ENTPD3-AS1	ENTPD3 antisense RNA 1 [Source:HGNC Symbol;Acc:HGNC:26710]
MAPK6	ENSG00000069956	996.691	1.14957	0.333239	3.4497	0.000561209	0.0151438	5597	MAPK6	mitogen-activated protein kinase 6 [Source:HGNC Symbol;Acc:HGNC:6879]
C17orf114	ENSG00000262165	44.6719	-2.85801	0.828433	-3.4499	0.000560793	0.0151438	119139905	C17orf114	chromosome 17 open reading frame 114 [Source:HGNC Symbol;Acc:HGNC:55343]
PPP1R13L	ENSG00000104881	846.307	-0.972844	0.282112	-3.44843	0.000563852	0.0151947	10848	PPP1R13L	protein phosphatase 1 regulatory subunit 13 like [Source:HGNC Symbol;Acc:HGNC:18838]
GPRC5D	ENSG00000111291	9.36311	5.66723	1.64376	3.44773	0.000565321	0.0151947	55507	GPRC5D	G protein-coupled receptor class C group 5 member D [Source:HGNC Symbol;Acc:HGNC:13310]
TCEA2	ENSG00000171703	1384.28	-0.954108	0.276707	-3.44808	0.000564583	0.0151947	6919	TCEA2	transcription elongation factor A2 [Source:HGNC Symbol;Acc:HGNC:11614]
JUNB	ENSG00000171223	4598.72	-1.14385	0.332087	-3.44444	0.000572237	0.0153604	3726	JUNB	JunB proto-oncogene, AP-1 transcription factor subunit [Source:HGNC Symbol;Acc:HGNC:6205]
SLC8A3	ENSG00000100678	1260.11	1.41138	0.41001	3.44232	0.000576754	0.0154614	6547	SLC8A3	solute carrier family 8 member A3 [Source:HGNC Symbol;Acc:HGNC:11070]
TCAP	ENSG00000173991	18207.5	-5.7998	1.68543	-3.44115	0.000579245	0.0155079	8557	TCAP	titin-cap [Source:HGNC Symbol;Acc:HGNC:11610]
KCNMB4	ENSG00000135643	679.986	-0.871562	0.253409	-3.43935	0.000583106	0.0155859	27345	KCNMB4	potassium calcium-activated channel subfamily M regulatory beta subunit 4 [Source:HGNC Symbol;Acc:HGNC:6289]
GPNMB	ENSG00000136235	5890.04	1.12716	0.327751	3.43909	0.000583683	0.0155859	10457	GPNMB	glycoprotein nmb [Source:HGNC Symbol;Acc:HGNC:4462]
GNG11	ENSG00000127920	1923.71	-0.828481	0.241062	-3.43679	0.000588642	0.0156979	2791	GNG11	G protein subunit gamma 11 [Source:HGNC Symbol;Acc:HGNC:4403]
RAMP2	ENSG00000131477	705.906	-0.956887	0.278478	-3.43613	0.000590084	0.0157159	10266	RAMP2	receptor activity modifying protein 2 [Source:HGNC Symbol;Acc:HGNC:9844]
TPD52L1	ENSG00000111907	145.235	-2.53004	0.7365	-3.43523	0.000592061	0.0157481	7164	TPD52L1	TPD52 like 1 [Source:HGNC Symbol;Acc:HGNC:12006]
KIRREL2	ENSG00000126259	47.9602	8.50765	2.47692	3.43478	0.000593041	0.0157537	84063	KIRREL2	kirre like nephrin family adhesion molecule 2 [Source:HGNC Symbol;Acc:HGNC:18816]
PMAIP1	ENSG00000141682	193.154	1.70963	0.497857	3.43398	0.000594782	0.0157795	5366	PMAIP1	phorbol-12-myristate-13-acetate-induced protein 1 [Source:HGNC Symbol;Acc:HGNC:9108]
PI4K2A	ENSG00000155252	533.15	0.786944	0.229279	3.43225	0.000598586	0.0158598	55361	PI4K2A	phosphatidylinositol 4-kinase type 2 alpha [Source:HGNC Symbol;Acc:HGNC:30031]
TESC	ENSG00000088992	153.482	-1.79506	0.52325	-3.4306	0.000602254	0.0159285	54997	TESC	tescalcin [Source:HGNC Symbol;Acc:HGNC:26065]
HLA-E	ENSG00000204592	17207.9	-0.916913	0.267292	-3.43038	0.000602735	0.0159285	3133	HLA-E	major histocompatibility complex, class I, E [Source:HGNC Symbol;Acc:HGNC:4962]
CLEC4A	ENSG00000111729	20.1184	4.90804	1.43121	3.42929	0.000605159	0.015972	50856	CLEC4A	C-type lectin domain family 4 member A [Source:HGNC Symbol;Acc:HGNC:13257]
VEGFC	ENSG00000150630	257.809	-1.1619	0.338921	-3.42822	0.000607544	0.0160143	7424	VEGFC	vascular endothelial growth factor C [Source:HGNC Symbol;Acc:HGNC:12682]
DDAH2	ENSG00000213722	2123.22	-1.11861	0.326346	-3.42768	0.000608756	0.0160256	23564	DDAH2	dimethylarginine dimethylaminohydrolase 2 [Source:HGNC Symbol;Acc:HGNC:2716]
FZD4	ENSG00000174804	1032.99	-0.876277	0.255717	-3.42675	0.00061086	0.0160604	8322	FZD4	frizzled class receptor 4 [Source:HGNC Symbol;Acc:HGNC:4042]
BMP1	ENSG00000168487	3258.92	0.956633	0.27921	3.42621	0.000612064	0.0160714	649	BMP1	bone morphogenetic protein 1 [Source:HGNC Symbol;Acc:HGNC:1067]
EXOC3L2	ENSG00000283632	621.716	-1.0072	0.294073	-3.425	0.000614788	0.0161016	NA	EXOC3L2	exocyst complex component 3 like 2 [Source:HGNC Symbol;Acc:HGNC:30162]
-8150	ENSG00000286186	31.9062	4.01548	1.17234	3.42517	0.000614407	0.0161016	NA		novel transcript, antisense to NFATC1
ERMN	ENSG00000136541	36.9417	4.01088	1.17152	3.42364	0.000617874	0.0161618	57471	ERMN	ermin [Source:HGNC Symbol;Acc:HGNC:29208]
TMEM167A	ENSG00000174695	2185.41	0.81297	0.237491	3.42317	0.000618957	0.0161695	153339	TMEM167A	transmembrane protein 167A [Source:HGNC Symbol;Acc:HGNC:28330]
KBTBD12	ENSG00000187715	74.193	-2.77163	0.810177	-3.42102	0.000623878	0.0162773	166348	KBTBD12	kelch repeat and BTB domain containing 12 [Source:HGNC Symbol;Acc:HGNC:25731]
IARS1	ENSG00000196305	2189.89	0.917219	0.268224	3.4196	0.000627123	0.0163411	3376	IARS1	isoleucyl-tRNA synthetase 1 [Source:HGNC Symbol;Acc:HGNC:5330]
IZUMO4	ENSG00000099840	93.193	-1.55983	0.456262	-3.41872	0.000629168	0.0163527	113177	IZUMO4	IZUMO family member 4 [Source:HGNC Symbol;Acc:HGNC:26950]
SLC30A2	ENSG00000158014	24.3733	5.42504	1.58674	3.41897	0.000628577	0.0163527	7780	SLC30A2	solute carrier family 30 member 2 [Source:HGNC Symbol;Acc:HGNC:11013]
EGFL6	ENSG00000198759	483.163	2.36924	0.693089	3.41838	0.000629962	0.0163527	25975	EGFL6	EGF like domain multiple 6 [Source:HGNC Symbol;Acc:HGNC:3235]
TPSAB1	ENSG00000172236	3858.11	-1.10088	0.322153	-3.41726	0.000632542	0.0163989	7177	TPSAB1	tryptase alpha/beta 1 [Source:HGNC Symbol;Acc:HGNC:12019]
EGR1	ENSG00000120738	10491.5	-1.05014	0.307385	-3.41639	0.000634581	0.0164309	1958	EGR1	early growth response 1 [Source:HGNC Symbol;Acc:HGNC:3238]
MYOCD	ENSG00000141052	53.3131	-4.74293	1.38929	-3.41392	0.00064035	0.016535	93649	MYOCD	myocardin [Source:HGNC Symbol;Acc:HGNC:16067]
RAD23A	ENSG00000179262	1669.32	-0.940473	0.275485	-3.41388	0.000640443	0.016535	5886	RAD23A	RAD23 homolog A, nucleotide excision repair protein [Source:HGNC Symbol;Acc:HGNC:9812]
FAM110D	ENSG00000197245	183.177	-1.25009	0.366204	-3.41364	0.000641023	0.016535	NA	FAM110D	family with sequence similarity 110 member D [Source:HGNC Symbol;Acc:HGNC:25860]
NPDC1	ENSG00000107281	1015.37	-1.06335	0.311539	-3.41323	0.000641977	0.0165388	NA	NPDC1	neural proliferation, differentiation and control 1 [Source:HGNC Symbol;Acc:HGNC:7899]
RAPH1	ENSG00000173166	172.959	1.2542	0.367628	3.4116	0.000645819	0.0166169	65059	RAPH1	Ras association (RalGDS/AF-6) and pleckstrin homology domains 1 [Source:HGNC Symbol;Acc:HGNC:14436]
LAMA1	ENSG00000101680	16.1298	4.57988	1.3433	3.40942	0.000651005	0.0166665	284217	LAMA1	laminin subunit alpha 1 [Source:HGNC Symbol;Acc:HGNC:6481]
TMEM91	ENSG00000142046	280.191	-0.966855	0.283504	-3.41037	0.000648745	0.0166665	641649	TMEM91	transmembrane protein 91 [Source:HGNC Symbol;Acc:HGNC:32393]
CDC25A	ENSG00000164045	22.2672	5.21997	1.53099	3.40953	0.000650758	0.0166665	993	CDC25A	cell division cycle 25A [Source:HGNC Symbol;Acc:HGNC:1725]
ADAMTS15	ENSG00000166106	43.2706	-4.58352	1.34434	-3.4095	0.000650826	0.0166665	170689	ADAMTS15	ADAM metallopeptidase with thrombospondin type 1 motif 15 [Source:HGNC Symbol;Acc:HGNC:16305]
RNF144A	ENSG00000151692	2505.09	1.06931	0.31394	3.4061	0.000658973	0.0168495	9781	RNF144A	ring finger protein 144A [Source:HGNC Symbol;Acc:HGNC:20457]
PLAAT3	ENSG00000176485	1106.69	-1.09012	0.320167	-3.40484	0.000662025	0.0169064	11145	PLAAT3	phospholipase A and acyltransferase 3 [Source:HGNC Symbol;Acc:HGNC:17825]
PNOC	ENSG00000168081	24.9995	4.0584	1.19321	3.40126	0.000670772	0.0171084	5368	PNOC	prepronociceptin [Source:HGNC Symbol;Acc:HGNC:9163]
TNFRSF11A	ENSG00000141655	490.016	3.47725	1.02278	3.39981	0.000674319	0.0171775	8792	TNFRSF11A	TNF receptor superfamily member 11a [Source:HGNC Symbol;Acc:HGNC:11908]
NFIB	ENSG00000147862	749.526	-1.0882	0.320291	-3.39753	0.000679983	0.0173003	4781	NFIB	nuclear factor I B [Source:HGNC Symbol;Acc:HGNC:7785]
CLEC14A	ENSG00000176435	897.803	-0.854414	0.25156	-3.39646	0.000682636	0.0173462	161198	CLEC14A	C-type lectin domain containing 14A [Source:HGNC Symbol;Acc:HGNC:19832]
ITGA3	ENSG00000005884	438.832	-1.10867	0.326619	-3.39438	0.000687838	0.0174352	3675	ITGA3	integrin subunit alpha 3 [Source:HGNC Symbol;Acc:HGNC:6139]
DEPDC1	ENSG00000024526	31.6461	3.92111	1.15508	3.39467	0.000687124	0.0174352	55635	DEPDC1	DEP domain containing 1 [Source:HGNC Symbol;Acc:HGNC:22949]
MSR1	ENSG00000038945	270.315	1.31388	0.387172	3.39354	0.000689952	0.0174671	4481	MSR1	macrophage scavenger receptor 1 [Source:HGNC Symbol;Acc:HGNC:7376]
ENSG00000279400	ENSG00000279400	25.314	4.05622	1.19565	3.39248	0.000692637	0.0175135	NA	ENSG00000279400	NA
KAT2A	ENSG00000108773	1735.47	-0.820106	0.241825	-3.39132	0.000695577	0.0175661	2648	KAT2A	lysine acetyltransferase 2A [Source:HGNC Symbol;Acc:HGNC:4201]
NPW	ENSG00000183971	22.8095	5.77339	1.70269	3.39074	0.000697037	0.0175813	NA	NPW	neuropeptide W [Source:HGNC Symbol;Acc:HGNC:30509]
ST8SIA1	ENSG00000111728	274.809	1.041	0.30706	3.39023	0.000698331	0.0175923	6489	ST8SIA1	ST8 alpha-N-acetyl-neuraminide alpha-2,8-sialyltransferase 1 [Source:HGNC Symbol;Acc:HGNC:10869]
HMCN2	ENSG00000148357	214.756	-1.89736	0.559899	-3.38875	0.000702117	0.0176659	256158	HMCN2	hemicentin 2 [Source:HGNC Symbol;Acc:HGNC:21293]
RAB17	ENSG00000124839	26.4177	-3.90249	1.15174	-3.38834	0.000703176	0.0176708	64284	RAB17	RAB17, member RAS oncogene family [Source:HGNC Symbol;Acc:HGNC:16523]
TMEM30A	ENSG00000112697	4249.08	0.64135	0.18932	3.38765	0.00070495	0.0176937	55754	TMEM30A	transmembrane protein 30A [Source:HGNC Symbol;Acc:HGNC:16667]
NPR1	ENSG00000169418	403.192	-1.12237	0.331445	-3.3863	0.000708426	0.0177592	4881	NPR1	natriuretic peptide receptor 1 [Source:HGNC Symbol;Acc:HGNC:7943]
TMEM181	ENSG00000146433	1321.75	0.961609	0.284067	3.38514	0.000711407	0.0177687	57583	TMEM181	transmembrane protein 181 [Source:HGNC Symbol;Acc:HGNC:20958]
TRIM63	ENSG00000158022	242.046	-4.81862	1.42343	-3.38521	0.000711237	0.0177687	84676	TRIM63	tripartite motif containing 63 [Source:HGNC Symbol;Acc:HGNC:16007]
APOA1-AS	ENSG00000235910	31.9849	3.82233	1.12913	3.38519	0.000711294	0.0177687	104326055	APOA1-AS	APOA1 antisense RNA [Source:HGNC Symbol;Acc:HGNC:40079]
STX11	ENSG00000135604	201.055	-1.61997	0.478843	-3.38308	0.00071678	0.0178811	8676	STX11	syntaxin 11 [Source:HGNC Symbol;Acc:HGNC:11429]
GFPT1	ENSG00000198380	1362.18	0.800429	0.236699	3.38163	0.000720571	0.0179538	2673	GFPT1	glutamine--fructose-6-phosphate transaminase 1 [Source:HGNC Symbol;Acc:HGNC:4241]
COG6	ENSG00000133103	792.916	0.792039	0.234264	3.38096	0.000722323	0.0179608	57511	COG6	component of oligomeric golgi complex 6 [Source:HGNC Symbol;Acc:HGNC:18621]
GAS6	ENSG00000183087	9665.08	-1.04131	0.308001	-3.38086	0.000722605	0.0179608	2621	GAS6	growth arrest specific 6 [Source:HGNC Symbol;Acc:HGNC:4168]
FABP4	ENSG00000170323	2178.88	-2.82533	0.835884	-3.38005	0.000724727	0.0179917	2167	FABP4	fatty acid binding protein 4 [Source:HGNC Symbol;Acc:HGNC:3559]
MESP1	ENSG00000166823	106.455	-2.02531	0.599346	-3.3792	0.000726966	0.0180254	55897	MESP1	mesoderm posterior bHLH transcription factor 1 [Source:HGNC Symbol;Acc:HGNC:29658]
C19orf38	ENSG00000214212	85.429	-2.3752	0.703037	-3.37848	0.000728869	0.0180508	255809	C19orf38	chromosome 19 open reading frame 38 [Source:HGNC Symbol;Acc:HGNC:34073]
RORC	ENSG00000143365	112.496	-2.38191	0.705357	-3.37689	0.000733109	0.0181338	6097	RORC	RAR related orphan receptor C [Source:HGNC Symbol;Acc:HGNC:10260]
HNRNPAB	ENSG00000197451	1543.3	0.805493	0.238575	3.37627	0.000734769	0.0181529	3182	HNRNPAB	heterogeneous nuclear ribonucleoprotein A/B [Source:HGNC Symbol;Acc:HGNC:5034]
NOP53	ENSG00000105373	14285.1	-0.921395	0.272976	-3.37536	0.000737181	0.0181906	NA	NOP53	NOP53 ribosome biogenesis factor [Source:HGNC Symbol;Acc:HGNC:4333]
ENO3	ENSG00000108515	9190.45	-3.94655	1.16937	-3.37493	0.000738338	0.0181972	2027	ENO3	enolase 3 [Source:HGNC Symbol;Acc:HGNC:3354]
TTC32	ENSG00000183891	181.455	-1.21993	0.361562	-3.37406	0.000740687	0.0182332	130502	TTC32	tetratricopeptide repeat domain 32 [Source:HGNC Symbol;Acc:HGNC:32954]
TM9SF2	ENSG00000125304	4346.67	0.698616	0.207154	3.37244	0.000745048	0.0183185	9375	TM9SF2	transmembrane 9 superfamily member 2 [Source:HGNC Symbol;Acc:HGNC:11865]
NT5C3A	ENSG00000122643	539.032	-0.94034	0.27898	-3.37064	0.00074994	0.0183946	51251	NT5C3A	5'-nucleotidase, cytosolic IIIA [Source:HGNC Symbol;Acc:HGNC:17820]
ZDHHC9	ENSG00000188706	880.369	0.789443	0.23421	3.37066	0.000749895	0.0183946	51114	ZDHHC9	zinc finger DHHC-type palmitoyltransferase 9 [Source:HGNC Symbol;Acc:HGNC:18475]
COL9A2	ENSG00000049089	260.731	1.52457	0.452399	3.36997	0.000751776	0.0184176	1298	COL9A2	collagen type IX alpha 2 chain [Source:HGNC Symbol;Acc:HGNC:2218]
C2CD4B	ENSG00000205502	62.3579	-3.15072	0.935848	-3.3667	0.000760728	0.0186147	NA	C2CD4B	C2 calcium dependent domain containing 4B [Source:HGNC Symbol;Acc:HGNC:33628]
TNNT3	ENSG00000130595	12673.6	-3.14358	0.934115	-3.36531	0.000764589	0.0186868	7140	TNNT3	troponin T3, fast skeletal type [Source:HGNC Symbol;Acc:HGNC:11950]
-3891	ENSG00000259481	18.6911	3.99461	1.18727	3.36454	0.000766709	0.0187163	NA		novel transcript, antisense to RORA
GLT1D1	ENSG00000151948	193.909	-2.32456	0.691115	-3.36349	0.000769646	0.0187656	144423	GLT1D1	glycosyltransferase 1 domain containing 1 [Source:HGNC Symbol;Acc:HGNC:26483]
CRYGN	ENSG00000127377	166.481	-1.68241	0.50037	-3.36234	0.000772848	0.0188153	155051	CRYGN	crystallin gamma N [Source:HGNC Symbol;Acc:HGNC:20458]
CERCAM	ENSG00000167123	7741.86	1.03873	0.308952	3.3621	0.000773522	0.0188153	51148	CERCAM	cerebral endothelial cell adhesion molecule [Source:HGNC Symbol;Acc:HGNC:23723]
EXOC6	ENSG00000138190	245.336	-1.40434	0.418076	-3.35907	0.000782066	0.0190006	54536	EXOC6	exocyst complex component 6 [Source:HGNC Symbol;Acc:HGNC:23196]
FAM189A1	ENSG00000104059	22.9197	3.53698	1.05321	3.35829	0.000784267	0.0190171	23359	FAM189A1	family with sequence similarity 189 member A1 [Source:HGNC Symbol;Acc:HGNC:29075]
-1917	ENSG00000237280	11.9614	5.23716	1.55953	3.35817	0.000784604	0.0190171	NA		novel transcript
UPK3A	ENSG00000100373	23.7819	-4.61526	1.37548	-3.35539	0.000792545	0.0191368	7380	UPK3A	uroplakin 3A [Source:HGNC Symbol;Acc:HGNC:12580]
P3H1	ENSG00000117385	3809.38	0.976868	0.291176	3.3549	0.000793935	0.0191368	64175	P3H1	prolyl 3-hydroxylase 1 [Source:HGNC Symbol;Acc:HGNC:19316]
LRIG1	ENSG00000144749	287.938	-1.14261	0.340588	-3.3548	0.000794212	0.0191368	26018	LRIG1	leucine rich repeats and immunoglobulin like domains 1 [Source:HGNC Symbol;Acc:HGNC:17360]
NUS1	ENSG00000153989	1217.45	0.816442	0.243304	3.35565	0.000791789	0.0191368	116150	NUS1	NUS1 dehydrodolichyl diphosphate synthase subunit [Source:HGNC Symbol;Acc:HGNC:21042]
CDCP1	ENSG00000163814	86.3636	3.01083	0.897265	3.35557	0.000792026	0.0191368	64866	CDCP1	CUB domain containing protein 1 [Source:HGNC Symbol;Acc:HGNC:24357]
RARRES2	ENSG00000106538	4590.13	-1.18823	0.354387	-3.35292	0.000799645	0.0191774	5919	RARRES2	retinoic acid receptor responder 2 [Source:HGNC Symbol;Acc:HGNC:9868]
COL26A1	ENSG00000160963	96.8394	2.50639	0.7475	3.35303	0.000799323	0.0191774	136227	COL26A1	collagen type XXVI alpha 1 chain [Source:HGNC Symbol;Acc:HGNC:18038]
MARCKSL1	ENSG00000175130	1495.82	0.867703	0.258719	3.35384	0.000796985	0.0191774	NA	MARCKSL1	MARCKS like 1 [Source:HGNC Symbol;Acc:HGNC:7142]
NXPH3	ENSG00000182575	96.9515	-1.5671	0.467315	-3.3534	0.000798249	0.0191774	11248	NXPH3	neurexophilin 3 [Source:HGNC Symbol;Acc:HGNC:8077]
PLEKHH3	ENSG00000068137	1086.42	-1.07662	0.32124	-3.35143	0.000803943	0.019213	79990	PLEKHH3	pleckstrin homology, MyTH4 and FERM domain containing H3 [Source:HGNC Symbol;Acc:HGNC:26105]
ARHGAP28	ENSG00000088756	666.014	1.04234	0.311012	3.35144	0.000803933	0.019213	79822	ARHGAP28	Rho GTPase activating protein 28 [Source:HGNC Symbol;Acc:HGNC:25509]
SHCBP1	ENSG00000171241	64.8615	3.14705	0.938963	3.35163	0.000803387	0.019213	79801	SHCBP1	SHC binding and spindle associated 1 [Source:HGNC Symbol;Acc:HGNC:29547]
MAGED1	ENSG00000179222	6487.56	0.851392	0.254087	3.35079	0.00080582	0.0192354	9500	MAGED1	MAGE family member D1 [Source:HGNC Symbol;Acc:HGNC:6813]
-1863	ENSG00000236829	67.0614	-2.0097	0.599861	-3.35028	0.000807312	0.0192486	100134368		ribosomal protein L23a (RPL23A) pseudogene
SLC2A4RG	ENSG00000125520	3273.36	-0.908614	0.271285	-3.3493	0.000810159	0.019294	NA	SLC2A4RG	SLC2A4 regulator [Source:HGNC Symbol;Acc:HGNC:15930]
CYGB	ENSG00000161544	1094.1	-0.84026	0.250923	-3.34867	0.00081199	0.0193152	114757	CYGB	cytoglobin [Source:HGNC Symbol;Acc:HGNC:16505]
KNL1	ENSG00000137812	43.807	3.11652	0.930838	3.34808	0.000813733	0.0193342	57082	KNL1	kinetochore scaffold 1 [Source:HGNC Symbol;Acc:HGNC:24054]
FZD1	ENSG00000157240	3502.69	0.905755	0.270639	3.34673	0.00081771	0.0194062	8321	FZD1	frizzled class receptor 1 [Source:HGNC Symbol;Acc:HGNC:4038]
FBXO44	ENSG00000132879	705.705	-0.984545	0.294381	-3.34446	0.000824439	0.0195361	93611	FBXO44	F-box protein 44 [Source:HGNC Symbol;Acc:HGNC:24847]
TMEM200A	ENSG00000164484	265.105	1.51703	0.453625	3.34424	0.000825093	0.0195361	114801	TMEM200A	transmembrane protein 200A [Source:HGNC Symbol;Acc:HGNC:21075]
CEBPB-AS1	ENSG00000277449	106.589	-1.57311	0.470544	-3.34318	0.000828255	0.0195883	NA	CEBPB-AS1	CEBPB antisense RNA 1 [Source:HGNC Symbol;Acc:HGNC:51226]
MIR3142HG	ENSG00000253522	16.5839	5.18029	1.55034	3.3414	0.000833566	0.0196912	107075116	MIR3142HG	MIR3142 host gene [Source:HGNC Symbol;Acc:HGNC:51944]
TIGD3	ENSG00000173825	15.3208	-4.75926	1.42456	-3.34088	0.000835145	0.0197058	220359	TIGD3	tigger transposable element derived 3 [Source:HGNC Symbol;Acc:HGNC:18334]
DOCK4	ENSG00000128512	837.341	1.0313	0.308935	3.33824	0.000843107	0.0198708	9732	DOCK4	dedicator of cytokinesis 4 [Source:HGNC Symbol;Acc:HGNC:19192]
USHBP1	ENSG00000130307	262.037	-1.47393	0.441635	-3.33745	0.000845517	0.0199046	83878	USHBP1	USH1 protein network component harmonin binding protein 1 [Source:HGNC Symbol;Acc:HGNC:24058]
CDCA8	ENSG00000134690	38.7242	2.83814	0.850674	3.33635	0.000848877	0.0199608	55143	CDCA8	cell division cycle associated 8 [Source:HGNC Symbol;Acc:HGNC:14629]
MLPH	ENSG00000115648	1151.27	-1.21912	0.365455	-3.33589	0.000850254	0.0199641	79083	MLPH	melanophilin [Source:HGNC Symbol;Acc:HGNC:29643]
DTNA	ENSG00000134769	654.203	-0.813904	0.24401	-3.33554	0.000851333	0.0199641	1837	DTNA	dystrobrevin alpha [Source:HGNC Symbol;Acc:HGNC:3057]
TRDN	ENSG00000186439	5982.15	-5.97482	1.79137	-3.33534	0.000851941	0.0199641	10345	TRDN	triadin [Source:HGNC Symbol;Acc:HGNC:12261]
SPIN2A	ENSG00000147059	13.4461	4.89308	1.46718	3.33502	0.000852944	0.0199647	54466	SPIN2A	spindlin family member 2A [Source:HGNC Symbol;Acc:HGNC:20694]
SCNN1B	ENSG00000168447	25.0701	-3.93729	1.18078	-3.3345	0.000854544	0.0199735	6338	SCNN1B	sodium channel epithelial 1 subunit beta [Source:HGNC Symbol;Acc:HGNC:10600]
CTPS1	ENSG00000171793	331.464	1.29879	0.389596	3.33369	0.000857023	0.0199735	1503	CTPS1	CTP synthase 1 [Source:HGNC Symbol;Acc:HGNC:2519]
CRACR2B	ENSG00000177685	232.169	-1.39416	0.418149	-3.33412	0.000855707	0.0199735	283229	CRACR2B	calcium release activated channel regulator 2B [Source:HGNC Symbol;Acc:HGNC:28703]
CEBPD	ENSG00000221869	3817.16	-1.12607	0.337793	-3.33363	0.000857221	0.0199735	1052	CEBPD	CCAAT enhancer binding protein delta [Source:HGNC Symbol;Acc:HGNC:1835]
COQ10A	ENSG00000135469	567.949	-1.62937	0.488995	-3.33207	0.000862035	0.0200629	93058	COQ10A	coenzyme Q10A [Source:HGNC Symbol;Acc:HGNC:26515]
CDK6	ENSG00000105810	1195.76	0.924593	0.277622	3.3304	0.00086721	0.0201376	1021	CDK6	cyclin dependent kinase 6 [Source:HGNC Symbol;Acc:HGNC:1777]
ANXA8L1	ENSG00000264230	19.2699	5.42538	1.62896	3.33057	0.000866676	0.0201376	728113	ANXA8L1	annexin A8 like 1 [Source:HGNC Symbol;Acc:HGNC:23334]
CAV2	ENSG00000105971	652.545	-0.953553	0.286456	-3.32879	0.000872246	0.0202316	858	CAV2	caveolin 2 [Source:HGNC Symbol;Acc:HGNC:1528]
IGSF21	ENSG00000117154	64.8666	2.2889	0.687851	3.32761	0.000875948	0.0202944	84966	IGSF21	immunoglobin superfamily member 21 [Source:HGNC Symbol;Acc:HGNC:28246]
PDXK	ENSG00000160209	2129.63	0.772025	0.232054	3.32692	0.000878103	0.0203151	8566	PDXK	pyridoxal kinase [Source:HGNC Symbol;Acc:HGNC:8819]
ZBTB48	ENSG00000204859	620.952	-0.73566	0.221139	-3.3267	0.000878825	0.0203151	3104	ZBTB48	zinc finger and BTB domain containing 48 [Source:HGNC Symbol;Acc:HGNC:4930]
LINC00840	ENSG00000226808	46.0684	-2.36853	0.71222	-3.32556	0.0008824	0.0203748	100506835	LINC00840	long intergenic non-protein coding RNA 840 [Source:HGNC Symbol;Acc:HGNC:44987]
MACROD1	ENSG00000133315	1376.31	-1.76119	0.529666	-3.3251	0.000883878	0.0203859	28992	MACROD1	mono-ADP ribosylhydrolase 1 [Source:HGNC Symbol;Acc:HGNC:29598]
ANGPTL4	ENSG00000167772	730.022	-1.54465	0.464689	-3.32404	0.000887235	0.0204403	51129	ANGPTL4	angiopoietin like 4 [Source:HGNC Symbol;Acc:HGNC:16039]
ATP6V1H	ENSG00000047249	954.714	1.11344	0.335184	3.32189	0.000894095	0.0204974	51606	ATP6V1H	ATPase H+ transporting V1 subunit H [Source:HGNC Symbol;Acc:HGNC:18303]
GNS	ENSG00000135677	4885.51	1.09361	0.32911	3.32293	0.000890759	0.0204974	2799	GNS	glucosamine (N-acetyl)-6-sulfatase [Source:HGNC Symbol;Acc:HGNC:4422]
NCAM2	ENSG00000154654	150.65	-2.16596	0.652126	-3.32139	0.000895715	0.0204974	4685	NCAM2	neural cell adhesion molecule 2 [Source:HGNC Symbol;Acc:HGNC:7657]
ISLR2	ENSG00000167178	85.9136	-2.67516	0.805359	-3.3217	0.000894721	0.0204974	57611	ISLR2	immunoglobulin superfamily containing leucine rich repeat 2 [Source:HGNC Symbol;Acc:HGNC:29286]
SLC12A8	ENSG00000221955	88.903	1.36914	0.412073	3.32256	0.000891949	0.0204974	84561	SLC12A8	solute carrier family 12 member 8 [Source:HGNC Symbol;Acc:HGNC:15595]
LINC02580	ENSG00000230587	157	-1.59745	0.480955	-3.32141	0.000895626	0.0204974	NA	LINC02580	long intergenic non-protein coding RNA 2580 [Source:HGNC Symbol;Acc:HGNC:53751]
PITX3	ENSG00000107859	42.8416	-4.18968	1.26185	-3.32028	0.000899285	0.0205561	NA	PITX3	paired like homeodomain 3 [Source:HGNC Symbol;Acc:HGNC:9006]
RBM24	ENSG00000112183	251.084	-4.42189	1.33217	-3.31933	0.000902351	0.0205802	221662	RBM24	RNA binding motif protein 24 [Source:HGNC Symbol;Acc:HGNC:21539]
IL33	ENSG00000137033	504.787	-1.7609	0.530477	-3.31946	0.000901923	0.0205802	90865	IL33	interleukin 33 [Source:HGNC Symbol;Acc:HGNC:16028]
-4622	ENSG00000263235	22.5212	-4.72585	1.42417	-3.31831	0.00090563	0.020632	NA		novel transcript, sense overlapping TRAP1
MPIG6B	ENSG00000204420	66.7841	-2.18465	0.65873	-3.31646	0.000911671	0.0207466	80739	MPIG6B	megakaryocyte and platelet inhibitory receptor G6b [Source:HGNC Symbol;Acc:HGNC:13937]
PKP2	ENSG00000057294	23.8646	-9.95689	3.00304	-3.3156	0.000914454	0.0207868	5318	PKP2	plakophilin 2 [Source:HGNC Symbol;Acc:HGNC:9024]
AKR1C3	ENSG00000196139	888.882	-0.902319	0.272221	-3.31466	0.000917542	0.0208339	8644	AKR1C3	aldo-keto reductase family 1 member C3 [Source:HGNC Symbol;Acc:HGNC:386]
-3789	ENSG00000259065	132.321	-1.31431	0.396558	-3.31429	0.000918749	0.0208382	NA		novel transcript, antisense to C14orf43
SHANK2	ENSG00000162105	64.5059	1.63638	0.494444	3.30953	0.00093453	0.0211493	22941	SHANK2	SH3 and multiple ankyrin repeat domains 2 [Source:HGNC Symbol;Acc:HGNC:14295]
RCOR2	ENSG00000167771	1302.53	-0.935734	0.282727	-3.30967	0.000934058	0.0211493	283248	RCOR2	REST corepressor 2 [Source:HGNC Symbol;Acc:HGNC:27455]
-1981	ENSG00000237938	21.5813	3.50097	1.05808	3.30879	0.000937014	0.0211821	NA		novel transcript, antisense to SLC25A34 and PLEKHM2
ILKAP	ENSG00000132323	754.489	-0.860559	0.260159	-3.30782	0.00094026	0.0212321	80895	ILKAP	ILK associated serine/threonine phosphatase [Source:HGNC Symbol;Acc:HGNC:15566]
ARSI	ENSG00000183876	81.7365	2.70327	0.817756	3.30571	0.000947354	0.0213452	NA	ARSI	arylsulfatase family member I [Source:HGNC Symbol;Acc:HGNC:32521]
FUT11	ENSG00000196968	918.732	0.817725	0.247354	3.30589	0.000946769	0.0213452	170384	FUT11	fucosyltransferase 11 [Source:HGNC Symbol;Acc:HGNC:19233]
SUN1	ENSG00000164828	3179.03	-0.59157	0.178979	-3.30524	0.000948952	0.0213577	23353	SUN1	Sad1 and UNC84 domain containing 1 [Source:HGNC Symbol;Acc:HGNC:18587]
PECAM1	ENSG00000261371	5628.74	-1.10641	0.334819	-3.30449	0.00095148	0.0213911	5175	PECAM1	platelet and endothelial cell adhesion molecule 1 [Source:HGNC Symbol;Acc:HGNC:8823]
ADAMTSL4	ENSG00000143382	529.757	-1.38773	0.420053	-3.30369	0.00095421	0.0214289	54507	ADAMTSL4	ADAMTS like 4 [Source:HGNC Symbol;Acc:HGNC:19706]
NR1D1	ENSG00000126368	1049.57	-1.64785	0.499252	-3.30064	0.000964658	0.0216161	9572	NR1D1	nuclear receptor subfamily 1 group D member 1 [Source:HGNC Symbol;Acc:HGNC:7962]
-1275	ENSG00000231466	15.788	-4.96892	1.50543	-3.30067	0.000964549	0.0216161	NA		PHD finger protein 10 (PHF10) pseudogene
CADM1	ENSG00000182985	9376.43	0.681085	0.206386	3.30006	0.00096663	0.0216367	23705	CADM1	cell adhesion molecule 1 [Source:HGNC Symbol;Acc:HGNC:5951]
-7667	ENSG00000283213	48.0424	-2.64784	0.802591	-3.29912	0.000969891	0.0216859	NA		novel transcript
PTPRR	ENSG00000153233	28.6992	-4.87411	1.47871	-3.29619	0.00098005	0.0218708	5801	PTPRR	protein tyrosine phosphatase receptor type R [Source:HGNC Symbol;Acc:HGNC:9680]
CFL2	ENSG00000165410	2703.85	-1.24685	0.378278	-3.29612	0.000980293	0.0218708	1073	CFL2	cofilin 2 [Source:HGNC Symbol;Acc:HGNC:1875]
NID2	ENSG00000087303	932.384	1.13842	0.345479	3.29519	0.000983545	0.0218719	NA	NID2	nidogen 2 [Source:HGNC Symbol;Acc:HGNC:13389]
ORC6	ENSG00000091651	42.5857	2.64132	0.801521	3.29539	0.000982854	0.0218719	23594	ORC6	origin recognition complex subunit 6 [Source:HGNC Symbol;Acc:HGNC:17151]
FBXW4P1	ENSG00000230701	12.8983	5.42766	1.64697	3.29554	0.000982341	0.0218719	26226	FBXW4P1	F-box and WD repeat domain containing 4 pseudogene 1 [Source:HGNC Symbol;Acc:HGNC:13609]
MYLPF	ENSG00000180209	6451.54	-4.91199	1.49099	-3.29444	0.000986167	0.0219064	29895	MYLPF	myosin light chain, phosphorylatable, fast skeletal muscle [Source:HGNC Symbol;Acc:HGNC:29824]
NEURL1	ENSG00000107954	257.224	-2.2805	0.692292	-3.29414	0.000987238	0.0219064	9148	NEURL1	neuralized E3 ubiquitin protein ligase 1 [Source:HGNC Symbol;Acc:HGNC:7761]
MFAP2	ENSG00000117122	806.768	1.8432	0.559881	3.29212	0.000994346	0.0220403	4237	MFAP2	microfibril associated protein 2 [Source:HGNC Symbol;Acc:HGNC:7033]
SLC35B4	ENSG00000205060	557.597	1.08593	0.329904	3.29166	0.000995991	0.0220529	84912	SLC35B4	solute carrier family 35 member B4 [Source:HGNC Symbol;Acc:HGNC:20584]
EML4-AS1	ENSG00000224875	14.0178	4.13801	1.25742	3.29087	0.000998771	0.0220905	NA	EML4-AS1	EML4 antisense RNA 1 [Source:HGNC Symbol;Acc:HGNC:40112]
DIPK2B	ENSG00000147113	772.88	-0.897038	0.272634	-3.29027	0.00100092	0.0221143	79742	DIPK2B	divergent protein kinase domain 2B [Source:HGNC Symbol;Acc:HGNC:25866]
GRM6	ENSG00000113262	31.4961	3.74896	1.13978	3.2892	0.00100471	0.0221502	NA	GRM6	glutamate metabotropic receptor 6 [Source:HGNC Symbol;Acc:HGNC:4598]
DIPK1A	ENSG00000154511	528.645	0.979747	0.297852	3.28938	0.0010041	0.0221502	388650	DIPK1A	divergent protein kinase domain 1A [Source:HGNC Symbol;Acc:HGNC:32213]
WDR72	ENSG00000166415	133.088	-2.63562	0.801453	-3.28856	0.00100703	0.0221773	256764	WDR72	WD repeat domain 72 [Source:HGNC Symbol;Acc:HGNC:26790]
LINC00235	ENSG00000277142	54.5745	-2.35593	0.716794	-3.28676	0.00101346	0.0222949	NA	LINC00235	long intergenic non-protein coding RNA 235 [Source:HGNC Symbol;Acc:HGNC:14138]
TMEM92	ENSG00000167105	111.8	2.31979	0.705958	3.28602	0.00101615	0.0223301	162461	TMEM92	transmembrane protein 92 [Source:HGNC Symbol;Acc:HGNC:26579]
ABL2	ENSG00000143322	930.027	0.925447	0.281749	3.28465	0.0010211	0.0224148	27	ABL2	ABL proto-oncogene 2, non-receptor tyrosine kinase [Source:HGNC Symbol;Acc:HGNC:77]
C1QTNF6	ENSG00000133466	1812.94	1.1342	0.345378	3.28395	0.00102364	0.0224467	114904	C1QTNF6	C1q and TNF related 6 [Source:HGNC Symbol;Acc:HGNC:14343]
GPSM2	ENSG00000121957	391.353	0.945578	0.288076	3.28239	0.00102932	0.0225472	29899	GPSM2	G protein signaling modulator 2 [Source:HGNC Symbol;Acc:HGNC:29501]
FABP3	ENSG00000121769	3151.55	-3.10442	0.946023	-3.28155	0.00103239	0.0225902	2170	FABP3	fatty acid binding protein 3 [Source:HGNC Symbol;Acc:HGNC:3557]
FANCA	ENSG00000187741	83.5333	1.52843	0.465946	3.28027	0.00103707	0.0226683	2175	FANCA	FA complementation group A [Source:HGNC Symbol;Acc:HGNC:3582]
LINC02367	ENSG00000260423	14.0253	-4.56862	1.39324	-3.27914	0.00104126	0.0227356	101930452	LINC02367	long intergenic non-protein coding RNA 2367 [Source:HGNC Symbol;Acc:HGNC:53290]
CADM3	ENSG00000162706	166.258	-1.48427	0.452824	-3.27781	0.00104614	0.0227937	57863	CADM3	cell adhesion molecule 3 [Source:HGNC Symbol;Acc:HGNC:17601]
LMOD1	ENSG00000163431	630.698	-1.48303	0.452423	-3.27797	0.00104555	0.0227937	NA	LMOD1	leiomodin 1 [Source:HGNC Symbol;Acc:HGNC:6647]
ANKRD29	ENSG00000154065	230.375	-1.44639	0.441542	-3.27577	0.00105375	0.022935	147463	ANKRD29	ankyrin repeat domain 29 [Source:HGNC Symbol;Acc:HGNC:27110]
NEDD4	ENSG00000069869	1339.09	0.81071	0.247559	3.27482	0.0010573	0.0229878	4734	NEDD4	NEDD4 E3 ubiquitin protein ligase [Source:HGNC Symbol;Acc:HGNC:7727]
SSR1	ENSG00000124783	3598.15	0.871359	0.266288	3.27225	0.00106697	0.0231735	6745	SSR1	signal sequence receptor subunit 1 [Source:HGNC Symbol;Acc:HGNC:11323]
ZWILCH	ENSG00000174442	224.888	0.970689	0.296729	3.27129	0.00107057	0.023227	55055	ZWILCH	zwilch kinetochore protein [Source:HGNC Symbol;Acc:HGNC:25468]
PTPN4	ENSG00000088179	1110.45	0.740042	0.226468	3.26775	0.00108406	0.0234948	NA	PTPN4	protein tyrosine phosphatase non-receptor type 4 [Source:HGNC Symbol;Acc:HGNC:9656]
RAB3IL1	ENSG00000167994	944.645	-0.990846	0.303426	-3.26553	0.00109261	0.0236551	5866	RAB3IL1	RAB3A interacting protein like 1 [Source:HGNC Symbol;Acc:HGNC:9780]
MBTPS2	ENSG00000012174	540.216	0.791451	0.242652	3.26167	0.00110758	0.0239287	51360	MBTPS2	membrane bound transcription factor peptidase, site 2 [Source:HGNC Symbol;Acc:HGNC:15455]
GCOM1	ENSG00000137878	36.7583	-2.9116	0.892622	-3.26185	0.00110688	0.0239287	145781	GCOM1	GCOM1, MYZAP-POLR2M combined locus [Source:HGNC Symbol;Acc:HGNC:26424]
RARS1	ENSG00000113643	1579.57	0.640987	0.196603	3.26031	0.00111292	0.0240187	5917	RARS1	arginyl-tRNA synthetase 1 [Source:HGNC Symbol;Acc:HGNC:9870]
ACVR2B-AS1	ENSG00000229589	65.4907	-1.92527	0.590736	-3.2591	0.00111766	0.0240955	100128640	ACVR2B-AS1	ACVR2B antisense RNA 1 [Source:HGNC Symbol;Acc:HGNC:44161]
KLHL41	ENSG00000239474	4643.05	-7.90917	2.43018	-3.25456	0.00113569	0.0244585	NA	KLHL41	kelch like family member 41 [Source:HGNC Symbol;Acc:HGNC:16905]
ME1	ENSG00000065833	860.787	0.682767	0.21006	3.25034	0.00115266	0.024798	4199	ME1	malic enzyme 1 [Source:HGNC Symbol;Acc:HGNC:6983]
LCORL	ENSG00000178177	205.939	1.08455	0.33373	3.24978	0.00115493	0.0248207	254251	LCORL	ligand dependent nuclear receptor corepressor like [Source:HGNC Symbol;Acc:HGNC:30776]
-2392	ENSG00000248367	21.4351	-3.17435	0.977118	-3.24868	0.0011594	0.0248907	NA		novel transcript
PLAAT4	ENSG00000133321	566.062	-1.0505	0.323536	-3.24694	0.00116652	0.0249851	5920	PLAAT4	phospholipase A and acyltransferase 4 [Source:HGNC Symbol;Acc:HGNC:9869]
NTRK1	ENSG00000198400	109.15	2.36288	0.727662	3.24723	0.00116535	0.0249851	4914	NTRK1	neurotrophic receptor tyrosine kinase 1 [Source:HGNC Symbol;Acc:HGNC:8031]
LINC02725	ENSG00000273415	73.6814	8.51102	2.62143	3.24671	0.00116746	0.0249851	NA	LINC02725	long intergenic non-protein coding RNA 2725 [Source:HGNC Symbol;Acc:HGNC:54242]
FKBP7	ENSG00000079150	2329.76	0.761168	0.234548	3.24525	0.00117346	0.0250873	51661	FKBP7	FKBP prolyl isomerase 7 [Source:HGNC Symbol;Acc:HGNC:3723]
TTC39A	ENSG00000085831	12.5808	3.75755	1.15815	3.24445	0.00117679	0.0251061	22996	TTC39A	tetratricopeptide repeat domain 39A [Source:HGNC Symbol;Acc:HGNC:18657]
ECHDC2	ENSG00000121310	1269.52	-0.76794	0.236686	-3.24455	0.00117636	0.0251061	55268	ECHDC2	enoyl-CoA hydratase domain containing 2 [Source:HGNC Symbol;Acc:HGNC:23408]
NUDT10	ENSG00000122824	838.171	-1.07999	0.333029	-3.24293	0.00118306	0.0252136	170685	NUDT10	nudix hydrolase 10 [Source:HGNC Symbol;Acc:HGNC:17621]
VSIR	ENSG00000107738	2059.82	-1.19074	0.367307	-3.24181	0.00118772	0.0252866	64115	VSIR	V-set immunoregulatory receptor [Source:HGNC Symbol;Acc:HGNC:30085]
FAM189A2	ENSG00000135063	229.502	-1.22598	0.378223	-3.24142	0.00118935	0.025295	9413	FAM189A2	family with sequence similarity 189 member A2 [Source:HGNC Symbol;Acc:HGNC:24820]
FIBCD1	ENSG00000130720	10.9476	6.35128	1.96035	3.23987	0.00119583	0.0254064	NA	FIBCD1	fibrinogen C domain containing 1 [Source:HGNC Symbol;Acc:HGNC:25922]
SCN1B	ENSG00000105711	743.085	-1.39862	0.431739	-3.2395	0.00119739	0.0254132	6324	SCN1B	sodium voltage-gated channel beta subunit 1 [Source:HGNC Symbol;Acc:HGNC:10586]
HSPA1A	ENSG00000204389	1655.86	-0.972918	0.300358	-3.23919	0.0011987	0.0254148	3303	HSPA1A	heat shock protein family A (Hsp70) member 1A [Source:HGNC Symbol;Acc:HGNC:5232]
TULP4	ENSG00000130338	859.903	0.972375	0.300235	3.23872	0.00120069	0.0254306	56995	TULP4	TUB like protein 4 [Source:HGNC Symbol;Acc:HGNC:15530]
NFATC1	ENSG00000131196	1523.28	0.983631	0.303827	3.23747	0.00120594	0.0255154	4772	NFATC1	nuclear factor of activated T cells 1 [Source:HGNC Symbol;Acc:HGNC:7775]
MYBPC2	ENSG00000086967	2458.25	-4.99449	1.54423	-3.23428	0.00121949	0.0257753	NA	MYBPC2	myosin binding protein C2 [Source:HGNC Symbol;Acc:HGNC:7550]
ITGA2	ENSG00000164171	422.954	1.7773	0.549648	3.23352	0.00122273	0.0258173	3673	ITGA2	integrin subunit alpha 2 [Source:HGNC Symbol;Acc:HGNC:6137]
RPN2	ENSG00000118705	5511.5	0.634962	0.196439	3.23236	0.00122772	0.025896	6185	RPN2	ribophorin II [Source:HGNC Symbol;Acc:HGNC:10382]
IFITM3	ENSG00000142089	16445.6	-0.821022	0.254184	-3.23003	0.00123777	0.0260811	10410	IFITM3	interferon induced transmembrane protein 3 [Source:HGNC Symbol;Acc:HGNC:5414]
TPGS2	ENSG00000134779	1931.64	0.783909	0.242819	3.22837	0.001245	0.0262014	25941	TPGS2	tubulin polyglutamylase complex subunit 2 [Source:HGNC Symbol;Acc:HGNC:24561]
PLN	ENSG00000198523	1978.73	-3.1603	0.979005	-3.22807	0.00124627	0.0262014	5350	PLN	phospholamban [Source:HGNC Symbol;Acc:HGNC:9080]
H2BC15	ENSG00000233822	16.8032	4.82063	1.49346	3.22783	0.00124732	0.0262014	8341	H2BC15	H2B clustered histone 15 [Source:HGNC Symbol;Acc:HGNC:4749]
LINC02328	ENSG00000258733	147.407	-1.28359	0.397762	-3.22703	0.00125084	0.0262485	NA	LINC02328	long intergenic non-protein coding RNA 2328 [Source:HGNC Symbol;Acc:HGNC:53248]
BEST1	ENSG00000167995	270.135	-1.0882	0.33728	-3.22641	0.00125356	0.0262785	7439	BEST1	bestrophin 1 [Source:HGNC Symbol;Acc:HGNC:12703]
RAD51	ENSG00000051180	54.3492	2.04051	0.632675	3.2252	0.00125884	0.0263622	5888	RAD51	RAD51 recombinase [Source:HGNC Symbol;Acc:HGNC:9817]
GNL3	ENSG00000163938	1705.9	0.728673	0.226032	3.22376	0.00126519	0.0264412	NA	GNL3	G protein nucleolar 3 [Source:HGNC Symbol;Acc:HGNC:29931]
THOP1	ENSG00000172009	1504.69	1.09183	0.338683	3.22376	0.00126519	0.0264412	7064	THOP1	thimet oligopeptidase 1 [Source:HGNC Symbol;Acc:HGNC:11793]
SSR3	ENSG00000114850	5108.11	0.690998	0.214523	3.22108	0.00127706	0.0266621	6747	SSR3	signal sequence receptor subunit 3 [Source:HGNC Symbol;Acc:HGNC:11325]
BMP6	ENSG00000153162	884.944	-1.22522	0.38049	-3.22012	0.00128137	0.0267234	654	BMP6	bone morphogenetic protein 6 [Source:HGNC Symbol;Acc:HGNC:1073]
-6847	ENSG00000278576	20.2935	3.86155	1.1993	3.21984	0.00128261	0.0267234	NA		novel transcript, sense intronic to ZC3H14
RPL22L1	ENSG00000163584	981.714	0.947393	0.29427	3.21947	0.00128428	0.026731	200916	RPL22L1	ribosomal protein L22 like 1 [Source:HGNC Symbol;Acc:HGNC:27610]
SPESP1	ENSG00000258484	73.7442	2.94231	0.913997	3.21917	0.00128563	0.026732	246777	SPESP1	sperm equatorial segment protein 1 [Source:HGNC Symbol;Acc:HGNC:15570]
PLD1	ENSG00000075651	990.918	0.949523	0.295119	3.21743	0.00129346	0.0268402	5337	PLD1	phospholipase D1 [Source:HGNC Symbol;Acc:HGNC:9067]
SUCO	ENSG00000094975	702.943	0.76561	0.237943	3.21762	0.00129257	0.0268402	51430	SUCO	SUN domain containing ossification factor [Source:HGNC Symbol;Acc:HGNC:1240]
SLC9A7	ENSG00000065923	350.588	1.39608	0.43409	3.2161	0.00129946	0.0268831	84679	SLC9A7	solute carrier family 9 member A7 [Source:HGNC Symbol;Acc:HGNC:17123]
ACD	ENSG00000102977	543.173	-0.970894	0.301849	-3.21649	0.00129768	0.0268831	65057	ACD	ACD shelterin complex subunit and telomerase recruitment factor [Source:HGNC Symbol;Acc:HGNC:25070]
SLC36A4	ENSG00000180773	414.215	1.0003	0.311013	3.21625	0.00129876	0.0268831	120103	SLC36A4	solute carrier family 36 member 4 [Source:HGNC Symbol;Acc:HGNC:19660]
CRHBP	ENSG00000145708	136.625	-2.01616	0.627013	-3.2155	0.00130216	0.0269117	1393	CRHBP	corticotropin releasing hormone binding protein [Source:HGNC Symbol;Acc:HGNC:2356]
VASH1	ENSG00000071246	914.216	1.06525	0.331439	3.21403	0.00130885	0.0269472	NA	VASH1	vasohibin 1 [Source:HGNC Symbol;Acc:HGNC:19964]
NXT2	ENSG00000101888	262.05	0.986146	0.306756	3.21476	0.00130554	0.0269472	55916	NXT2	nuclear transport factor 2 like export factor 2 [Source:HGNC Symbol;Acc:HGNC:18151]
DYRK3	ENSG00000143479	359.607	1.10465	0.343674	3.21424	0.0013079	0.0269472	8444	DYRK3	dual specificity tyrosine phosphorylation regulated kinase 3 [Source:HGNC Symbol;Acc:HGNC:3094]
TEF	ENSG00000167074	1966.24	-0.865083	0.269164	-3.21397	0.00130914	0.0269472	7008	TEF	TEF transcription factor, PAR bZIP family member [Source:HGNC Symbol;Acc:HGNC:11722]
TCEA3	ENSG00000204219	3535.48	-1.07942	0.336212	-3.21053	0.00132493	0.0272448	6920	TCEA3	transcription elongation factor A3 [Source:HGNC Symbol;Acc:HGNC:11615]
ZNF703	ENSG00000183779	1749.13	-1.01971	0.31775	-3.20917	0.0013312	0.0273463	80139	ZNF703	zinc finger protein 703 [Source:HGNC Symbol;Acc:HGNC:25883]
GYPE	ENSG00000197465	22.6318	3.66707	1.14308	3.20807	0.00133631	0.0274238	NA	GYPE	glycophorin E (MNS blood group) [Source:HGNC Symbol;Acc:HGNC:4705]
FAM110A	ENSG00000125898	472.37	-1.05773	0.329955	-3.20567	0.00134748	0.0276253	83541	FAM110A	family with sequence similarity 110 member A [Source:HGNC Symbol;Acc:HGNC:16188]
SV2C	ENSG00000122012	74.0232	2.62287	0.818448	3.20469	0.0013521	0.0276923	22987	SV2C	synaptic vesicle glycoprotein 2C [Source:HGNC Symbol;Acc:HGNC:30670]
HTRA3	ENSG00000170801	2229.31	1.3836	0.431953	3.20312	0.00135946	0.0278154	94031	HTRA3	HtrA serine peptidase 3 [Source:HGNC Symbol;Acc:HGNC:30406]
CNR1	ENSG00000118432	114.103	-1.50454	0.469798	-3.20252	0.00136231	0.027818	1268	CNR1	cannabinoid receptor 1 [Source:HGNC Symbol;Acc:HGNC:2159]
-6306	ENSG00000274421	9.3084	-5.38663	1.6819	-3.20271	0.00136143	0.027818	NA		novel transcript
MTARC2	ENSG00000117791	280.643	-1.06007	0.331267	-3.20003	0.00137411	0.0280311	54996	MTARC2	mitochondrial amidoxime reducing component 2 [Source:HGNC Symbol;Acc:HGNC:26064]
HRH4	ENSG00000134489	12.2668	-4.65491	1.45561	-3.19791	0.00138428	0.0281959	59340	HRH4	histamine receptor H4 [Source:HGNC Symbol;Acc:HGNC:17383]
MYOZ2	ENSG00000172399	1162.27	-9.5023	2.97171	-3.19758	0.00138585	0.0281959	51778	MYOZ2	myozenin 2 [Source:HGNC Symbol;Acc:HGNC:1330]
-2830	ENSG00000253154	16.4765	-4.9419	1.54556	-3.19748	0.00138632	0.0281959	NA		novel transcript
AGAP1	ENSG00000157985	1523.7	0.809837	0.253341	3.19663	0.00139043	0.0282515	116987	AGAP1	ArfGAP with GTPase domain, ankyrin repeat and PH domain 1 [Source:HGNC Symbol;Acc:HGNC:16922]
ST3GAL6	ENSG00000064225	308.404	1.49142	0.466732	3.19546	0.00139608	0.0282541	10402	ST3GAL6	ST3 beta-galactoside alpha-2,3-sialyltransferase 6 [Source:HGNC Symbol;Acc:HGNC:18080]
LAMB1	ENSG00000091136	4375.84	1.05516	0.33019	3.19563	0.00139528	0.0282541	3912	LAMB1	laminin subunit beta 1 [Source:HGNC Symbol;Acc:HGNC:6486]
PPP1R1A	ENSG00000135447	1979.84	-6.2035	1.94088	-3.19623	0.00139237	0.0282541	5502	PPP1R1A	protein phosphatase 1 regulatory inhibitor subunit 1A [Source:HGNC Symbol;Acc:HGNC:9286]
-8240	ENSG00000286373	63.9238	-3.00388	0.939906	-3.19594	0.00139377	0.0282541	NA		novel transcript
F5	ENSG00000198734	344.095	4.11691	1.28866	3.19472	0.00139964	0.0282982	2153	F5	coagulation factor V [Source:HGNC Symbol;Acc:HGNC:3542]
FKBP11	ENSG00000134285	816.929	0.811594	0.254107	3.1939	0.00140364	0.028323	51303	FKBP11	FKBP prolyl isomerase 11 [Source:HGNC Symbol;Acc:HGNC:18624]
PRTG	ENSG00000166450	581.25	1.12266	0.351484	3.19407	0.00140284	0.028323	283659	PRTG	protogenin [Source:HGNC Symbol;Acc:HGNC:26373]
ADCY4	ENSG00000129467	783.585	-0.966645	0.302804	-3.19231	0.0014114	0.0284516	196883	ADCY4	adenylate cyclase 4 [Source:HGNC Symbol;Acc:HGNC:235]
HPN	ENSG00000105707	29.9693	-3.84023	1.20397	-3.18965	0.00142446	0.0286866	3249	HPN	hepsin [Source:HGNC Symbol;Acc:HGNC:5155]
SLC26A7	ENSG00000147606	51.5242	3.61731	1.13497	3.18713	0.00143692	0.0289091	115111	SLC26A7	solute carrier family 26 member 7 [Source:HGNC Symbol;Acc:HGNC:14467]
HELLS	ENSG00000119969	112.079	1.12951	0.354597	3.18533	0.00144591	0.0290615	3070	HELLS	helicase, lymphoid specific [Source:HGNC Symbol;Acc:HGNC:4861]
LINC00899	ENSG00000231711	275.151	-0.920329	0.288969	-3.18488	0.00144816	0.0290749	NA	LINC00899	long intergenic non-protein coding RNA 899 [Source:HGNC Symbol;Acc:HGNC:48583]
FMNL1-DT	ENSG00000267121	171.234	-1.38968	0.436373	-3.18463	0.00144942	0.0290749	339192	FMNL1-DT	FMNL1 divergent transcript [Source:HGNC Symbol;Acc:HGNC:55311]
ECH1	ENSG00000104823	2009.93	-1.17015	0.36753	-3.18384	0.00145338	0.0291258	1891	ECH1	enoyl-CoA hydratase 1 [Source:HGNC Symbol;Acc:HGNC:3149]
SPATA22	ENSG00000141255	14.3515	4.89507	1.5386	3.18151	0.00146508	0.0293317	84690	SPATA22	spermatogenesis associated 22 [Source:HGNC Symbol;Acc:HGNC:30705]
EML4	ENSG00000143924	2603.39	0.822893	0.258782	3.17987	0.00147344	0.0294522	27436	EML4	EMAP like 4 [Source:HGNC Symbol;Acc:HGNC:1316]
FPR1	ENSG00000171051	810.304	-1.91263	0.601502	-3.17976	0.00147398	0.0294522	2357	FPR1	formyl peptide receptor 1 [Source:HGNC Symbol;Acc:HGNC:3826]
RARS2	ENSG00000146282	1478.07	0.741673	0.233341	3.17849	0.00148042	0.0295521	57038	RARS2	arginyl-tRNA synthetase 2, mitochondrial [Source:HGNC Symbol;Acc:HGNC:21406]
BTNL9	ENSG00000165810	558.949	-1.36339	0.429095	-3.17735	0.00148625	0.0296396	153579	BTNL9	butyrophilin like 9 [Source:HGNC Symbol;Acc:HGNC:24176]
RIMBP2	ENSG00000060709	55.0489	2.63741	0.830362	3.17621	0.00149212	0.029674	23504	RIMBP2	RIMS binding protein 2 [Source:HGNC Symbol;Acc:HGNC:30339]
TMEM106B	ENSG00000106460	1563.97	0.872891	0.274809	3.17635	0.00149141	0.029674	54664	TMEM106B	transmembrane protein 106B [Source:HGNC Symbol;Acc:HGNC:22407]
ID2	ENSG00000115738	2261.2	0.783557	0.246742	3.17561	0.00149522	0.029674	NA	ID2	inhibitor of DNA binding 2 [Source:HGNC Symbol;Acc:HGNC:5361]
SRPK3	ENSG00000184343	345.083	-1.814	0.571145	-3.17608	0.0014928	0.029674	26576	SRPK3	SRSF protein kinase 3 [Source:HGNC Symbol;Acc:HGNC:11402]
TMEM120A	ENSG00000189077	879.686	-1.12777	0.355117	-3.17577	0.0014944	0.029674	83862	TMEM120A	transmembrane protein 120A [Source:HGNC Symbol;Acc:HGNC:21697]
ULBP2	ENSG00000131015	13.5387	5.67482	1.78735	3.17499	0.00149843	0.0297089	80328	ULBP2	UL16 binding protein 2 [Source:HGNC Symbol;Acc:HGNC:14894]
ARSJ	ENSG00000180801	171.722	0.984576	0.310168	3.17433	0.00150185	0.0297479	79642	ARSJ	arylsulfatase family member J [Source:HGNC Symbol;Acc:HGNC:26286]
HMGCLL1	ENSG00000146151	23.6567	-3.03592	0.956602	-3.17365	0.00150533	0.029788	54511	HMGCLL1	3-hydroxymethyl-3-methylglutaryl-CoA lyase like 1 [Source:HGNC Symbol;Acc:HGNC:21359]
PPM1J	ENSG00000155367	33.8442	-3.87281	1.22068	-3.17267	0.00151043	0.0298601	333926	PPM1J	protein phosphatase, Mg2+/Mn2+ dependent 1J [Source:HGNC Symbol;Acc:HGNC:20785]
TXNDC5	ENSG00000239264	92.3025	1.99875	0.63044	3.17041	0.00152224	0.0300647	81567	TXNDC5	thioredoxin domain containing 5 [Source:HGNC Symbol;Acc:HGNC:21073]
MT-ND3	ENSG00000198840	109563	-1.13431	0.358284	-3.16596	0.00154573	0.0304991	4537	MT-ND3	mitochondrially encoded NADH:ubiquinone oxidoreductase core subunit 3 [Source:HGNC Symbol;Acc:HGNC:7458]
APCDD1L-DT	ENSG00000231290	89.0161	3.09417	0.977739	3.16462	0.00155288	0.0306106	149773	APCDD1L-DT	APCDD1L divergent transcript [Source:HGNC Symbol;Acc:HGNC:27152]
TAFA5	ENSG00000219438	539.044	1.40392	0.444001	3.16197	0.00156704	0.0308601	25817	TAFA5	TAFA chemokine like family member 5 [Source:HGNC Symbol;Acc:HGNC:21592]
ENPP5	ENSG00000112796	196.713	-1.36208	0.430823	-3.16158	0.00156918	0.0308725	59084	ENPP5	ectonucleotide pyrophosphatase/phosphodiesterase family member 5 [Source:HGNC Symbol;Acc:HGNC:13717]
SLC35B3	ENSG00000124786	716.187	0.740985	0.234419	3.16095	0.00157256	0.0308798	51000	SLC35B3	solute carrier family 35 member B3 [Source:HGNC Symbol;Acc:HGNC:21601]
-136	ENSG00000204971	12.7794	4.76832	1.50844	3.16108	0.00157183	0.0308798	NA		novel transcript
ZNF524	ENSG00000171443	492.73	-1.00492	0.317964	-3.1605	0.00157497	0.0308976	NA	ZNF524	zinc finger protein 524 [Source:HGNC Symbol;Acc:HGNC:28322]
GMFB	ENSG00000197045	1457.14	1.0837	0.342925	3.16017	0.00157678	0.0309034	2764	GMFB	glia maturation factor beta [Source:HGNC Symbol;Acc:HGNC:4373]
ADPRHL1	ENSG00000153531	521.894	-1.45284	0.459904	-3.15902	0.00158302	0.0309961	113622	ADPRHL1	ADP-ribosylhydrolase like 1 [Source:HGNC Symbol;Acc:HGNC:21303]
RAB38	ENSG00000123892	123.945	2.44858	0.775243	3.15846	0.00158603	0.0310254	NA	RAB38	RAB38, member RAS oncogene family [Source:HGNC Symbol;Acc:HGNC:9776]
ATP13A3	ENSG00000133657	1426.24	0.910147	0.288215	3.15787	0.00158926	0.0310588	79572	ATP13A3	ATPase 13A3 [Source:HGNC Symbol;Acc:HGNC:24113]
-1524	ENSG00000233783	13.6489	3.86012	1.22265	3.15719	0.00159299	0.031102	NA		novel transcript
TAMALIN	ENSG00000161835	738.314	-0.983235	0.311507	-3.15638	0.00159739	0.0311287	160622	TAMALIN	trafficking regulator and scaffold protein tamalin [Source:HGNC Symbol;Acc:HGNC:18707]
-4642	ENSG00000263466	10.5021	4.90212	1.55295	3.15665	0.00159592	0.0311287	NA		novel transcript, antisense to LASP1
UPP1	ENSG00000183696	361.881	-0.963106	0.305182	-3.15585	0.00160032	0.0311561	7378	UPP1	uridine phosphorylase 1 [Source:HGNC Symbol;Acc:HGNC:12576]
GMFG	ENSG00000130755	2311.03	-0.88615	0.280976	-3.15383	0.00161143	0.0313401	9535	GMFG	glia maturation factor gamma [Source:HGNC Symbol;Acc:HGNC:4374]
SATB1-AS1	ENSG00000228956	42.7102	3.30771	1.04888	3.15358	0.00161284	0.0313401	NA	SATB1-AS1	SATB1 antisense RNA 1 [Source:HGNC Symbol;Acc:HGNC:50687]
STBD1	ENSG00000118804	93.7931	-1.72583	0.547525	-3.15205	0.00162131	0.0314546	8987	STBD1	starch binding domain 1 [Source:HGNC Symbol;Acc:HGNC:24854]
IGLV7-46	ENSG00000211649	13.8619	-7.58923	2.40778	-3.15196	0.0016218	0.0314546	NA	IGLV7-46	immunoglobulin lambda variable 7-46 [Source:HGNC Symbol;Acc:HGNC:5930]
CPZ	ENSG00000109625	20.2673	4.41692	1.40181	3.15088	0.0016278	0.0314962	8532	CPZ	carboxypeptidase Z [Source:HGNC Symbol;Acc:HGNC:2333]
AGTR1	ENSG00000144891	169.69	-1.49731	0.475178	-3.15104	0.00162688	0.0314962	185	AGTR1	angiotensin II receptor type 1 [Source:HGNC Symbol;Acc:HGNC:336]
PRDM16-DT	ENSG00000177133	86.1328	-1.85528	0.58884	-3.15074	0.00162856	0.0314962	NA	PRDM16-DT	PRDM16 divergent transcript [Source:HGNC Symbol;Acc:HGNC:48664]
CCN5	ENSG00000064205	10611.2	-1.08222	0.343523	-3.15036	0.00163068	0.0315075	8839	CCN5	cellular communication network factor 5 [Source:HGNC Symbol;Acc:HGNC:12770]
PRIMA1	ENSG00000175785	117.728	-2.69468	0.855693	-3.14912	0.00163761	0.0316116	NA	PRIMA1	proline rich membrane anchor 1 [Source:HGNC Symbol;Acc:HGNC:18319]
MND1	ENSG00000121211	27.4479	3.57664	1.13637	3.14744	0.00164706	0.0316152	84057	MND1	meiotic nuclear divisions 1 [Source:HGNC Symbol;Acc:HGNC:24839]
IDO1	ENSG00000131203	46.2764	-2.31103	0.734075	-3.14822	0.0016427	0.0316152	3620	IDO1	indoleamine 2,3-dioxygenase 1 [Source:HGNC Symbol;Acc:HGNC:6059]
KLRD1	ENSG00000134539	121.017	-1.28729	0.408824	-3.14876	0.00163964	0.0316152	3824	KLRD1	killer cell lectin like receptor D1 [Source:HGNC Symbol;Acc:HGNC:6378]
SLC30A6	ENSG00000152683	660.483	0.696661	0.221341	3.14746	0.00164697	0.0316152	55676	SLC30A6	solute carrier family 30 member 6 [Source:HGNC Symbol;Acc:HGNC:19305]
WASH3P	ENSG00000185596	666.534	-0.723844	0.22992	-3.14825	0.00164253	0.0316152	NA	WASH3P	WASP family homolog 3, pseudogene [Source:HGNC Symbol;Acc:HGNC:24362]
RASSF9	ENSG00000198774	100.775	-1.30159	0.413539	-3.14745	0.00164704	0.0316152	9182	RASSF9	Ras association domain family member 9 [Source:HGNC Symbol;Acc:HGNC:15739]
CNTNAP3	ENSG00000106714	88.3617	-1.90089	0.604008	-3.14713	0.0016488	0.031619	79937	CNTNAP3	contactin associated protein family member 3 [Source:HGNC Symbol;Acc:HGNC:13834]
MYO6	ENSG00000196586	2376.71	0.652563	0.207388	3.14658	0.00165191	0.031649	4646	MYO6	myosin VI [Source:HGNC Symbol;Acc:HGNC:7605]
ELL2	ENSG00000118985	887.748	0.68577	0.218074	3.14466	0.00166278	0.0317978	22936	ELL2	elongation factor for RNA polymerase II 2 [Source:HGNC Symbol;Acc:HGNC:17064]
DHFRP1	ENSG00000188985	16.8946	3.90708	1.24236	3.1449	0.00166146	0.0317978	NA	DHFRP1	dihydrofolate reductase pseudogene 1 [Source:HGNC Symbol;Acc:HGNC:2862]
SELENOI	ENSG00000138018	340.39	1.08015	0.343523	3.14433	0.00166465	0.0318039	NA	SELENOI	selenoprotein I [Source:HGNC Symbol;Acc:HGNC:29361]
COL16A1	ENSG00000084636	26341.1	1.02749	0.326939	3.14277	0.00167357	0.0318553	1307	COL16A1	collagen type XVI alpha 1 chain [Source:HGNC Symbol;Acc:HGNC:2193]
GPAT3	ENSG00000138678	151.151	-1.39468	0.443686	-3.14338	0.00167007	0.0318553	84803	GPAT3	glycerol-3-phosphate acyltransferase 3 [Source:HGNC Symbol;Acc:HGNC:28157]
B4GALNT3	ENSG00000139044	844.113	0.918266	0.292172	3.14289	0.00167287	0.0318553	283358	B4GALNT3	beta-1,4-N-acetyl-galactosaminyltransferase 3 [Source:HGNC Symbol;Acc:HGNC:24137]
MAP3K11	ENSG00000173327	2117.02	-0.941347	0.299511	-3.14295	0.00167255	0.0318553	4296	MAP3K11	mitogen-activated protein kinase kinase kinase 11 [Source:HGNC Symbol;Acc:HGNC:6850]
OGFR	ENSG00000060491	1510.51	-0.850255	0.270735	-3.14054	0.00168637	0.0320097	11054	OGFR	opioid growth factor receptor [Source:HGNC Symbol;Acc:HGNC:15768]
MT2A	ENSG00000125148	2188.75	-1.0493	0.334107	-3.14062	0.00168592	0.0320097	NA	MT2A	metallothionein 2A [Source:HGNC Symbol;Acc:HGNC:7406]
DLL1	ENSG00000198719	233.478	-1.00208	0.319072	-3.1406	0.00168602	0.0320097	28514	DLL1	delta like canonical Notch ligand 1 [Source:HGNC Symbol;Acc:HGNC:2908]
SNTB1	ENSG00000172164	439.174	0.993992	0.316775	3.13785	0.00170192	0.0322749	NA	SNTB1	syntrophin beta 1 [Source:HGNC Symbol;Acc:HGNC:11168]
MIA3	ENSG00000154305	1533.2	0.94653	0.301683	3.13749	0.00170399	0.0322843	375056	MIA3	MIA SH3 domain ER export factor 3 [Source:HGNC Symbol;Acc:HGNC:24008]
NPTX2	ENSG00000106236	744.085	1.10907	0.353868	3.13414	0.0017236	0.0325956	4885	NPTX2	neuronal pentraxin 2 [Source:HGNC Symbol;Acc:HGNC:7953]
ABCA13	ENSG00000179869	34.4037	3.84773	1.22766	3.13421	0.00172316	0.0325956	154664	ABCA13	ATP binding cassette subfamily A member 13 [Source:HGNC Symbol;Acc:HGNC:14638]
PKIB	ENSG00000135549	54.205	2.93846	0.938361	3.13148	0.00173925	0.0328427	5570	PKIB	cAMP-dependent protein kinase inhibitor beta [Source:HGNC Symbol;Acc:HGNC:9018]
BMP8A	ENSG00000183682	2026.53	-0.966511	0.308653	-3.13138	0.00173987	0.0328427	353500	BMP8A	bone morphogenetic protein 8a [Source:HGNC Symbol;Acc:HGNC:21650]
DNM1	ENSG00000106976	3234.67	0.923978	0.29545	3.12736	0.00176382	0.0331725	1759	DNM1	dynamin 1 [Source:HGNC Symbol;Acc:HGNC:2972]
IL1RN	ENSG00000136689	88.0892	-3.3349	1.06628	-3.12759	0.00176243	0.0331725	3557	IL1RN	interleukin 1 receptor antagonist [Source:HGNC Symbol;Acc:HGNC:6000]
CSF1R	ENSG00000182578	2770.55	1.49513	0.477997	3.1279	0.00176059	0.0331725	1436	CSF1R	colony stimulating factor 1 receptor [Source:HGNC Symbol;Acc:HGNC:2433]
-642	ENSG00000225643	11.9695	4.4879	1.43471	3.1281	0.00175942	0.0331725	NA		novel transcript
SHMT2	ENSG00000182199	1127.06	0.631484	0.20199	3.12631	0.00177016	0.0332307	6472	SHMT2	serine hydroxymethyltransferase 2 [Source:HGNC Symbol;Acc:HGNC:10852]
CLEC4G	ENSG00000182566	11.2405	-6.13669	1.96291	-3.12632	0.00177007	0.0332307	339390	CLEC4G	C-type lectin domain family 4 member G [Source:HGNC Symbol;Acc:HGNC:24591]
BTG2	ENSG00000159388	1417.55	-1.29527	0.414436	-3.12537	0.00177583	0.0332381	7832	BTG2	BTG anti-proliferation factor 2 [Source:HGNC Symbol;Acc:HGNC:1131]
TM4SF1	ENSG00000169908	2009.15	-0.900106	0.288014	-3.12522	0.00177675	0.0332381	4071	TM4SF1	transmembrane 4 L six family member 1 [Source:HGNC Symbol;Acc:HGNC:11853]
TMED9	ENSG00000184840	3251.8	0.749854	0.239941	3.12517	0.00177705	0.0332381	54732	TMED9	transmembrane p24 trafficking protein 9 [Source:HGNC Symbol;Acc:HGNC:24878]
MPZL1	ENSG00000197965	2687.08	0.699975	0.223927	3.1259	0.00177259	0.0332381	9019	MPZL1	myelin protein zero like 1 [Source:HGNC Symbol;Acc:HGNC:7226]
DIPK1B	ENSG00000165716	149.924	-1.17218	0.37512	-3.12482	0.00177911	0.0332464	138311	DIPK1B	divergent protein kinase domain 1B [Source:HGNC Symbol;Acc:HGNC:28290]
PEAK3	ENSG00000188305	62.0346	-1.88023	0.602083	-3.12288	0.00179093	0.0334367	NA	PEAK3	PEAK family member 3 [Source:HGNC Symbol;Acc:HGNC:24793]
BLVRB	ENSG00000090013	2845.91	-0.825316	0.264337	-3.12221	0.00179499	0.0334767	645	BLVRB	biliverdin reductase B [Source:HGNC Symbol;Acc:HGNC:1063]
-6041	ENSG00000273055	35.5978	-3.88352	1.24393	-3.12199	0.00179634	0.0334767	NA		novel transcript, antisense to LAMB1
DPP3	ENSG00000254986	341.879	1.03433	0.331343	3.12163	0.00179854	0.0334872	10072	DPP3	dipeptidyl peptidase 3 [Source:HGNC Symbol;Acc:HGNC:3008]
RASA4	ENSG00000105808	165.315	-1.11882	0.358716	-3.11896	0.00181488	0.0337295	10156	RASA4	RAS p21 protein activator 4 [Source:HGNC Symbol;Acc:HGNC:23181]
PDLIM2	ENSG00000120913	975.355	-0.752719	0.241357	-3.1187	0.0018165	0.0337295	64236	PDLIM2	PDZ and LIM domain 2 [Source:HGNC Symbol;Acc:HGNC:13992]
-3060	ENSG00000254343	112.579	-1.50255	0.481724	-3.11912	0.00181391	0.0337295	NA		novel transcript
GIMAP4	ENSG00000133574	1009.62	-1.10349	0.353931	-3.11782	0.00182194	0.0337693	NA	GIMAP4	GTPase, IMAP family member 4 [Source:HGNC Symbol;Acc:HGNC:21872]
KCNMA1-AS1	ENSG00000236467	21.6823	4.41803	1.41699	3.1179	0.00182145	0.0337693	NA	KCNMA1-AS1	KCNMA1 antisense RNA 1 [Source:HGNC Symbol;Acc:HGNC:51213]
MYCL	ENSG00000116990	63.342	-1.89878	0.609108	-3.11731	0.00182512	0.0337977	4610	MYCL	MYCL proto-oncogene, bHLH transcription factor [Source:HGNC Symbol;Acc:HGNC:7555]
LBH	ENSG00000213626	1757.78	-0.936973	0.300808	-3.11486	0.00184035	0.0340489	81606	LBH	LBH regulator of WNT signaling pathway [Source:HGNC Symbol;Acc:HGNC:29532]
MAD2L1	ENSG00000164109	107.611	2.16671	0.695996	3.11311	0.00185128	0.0342203	4085	MAD2L1	mitotic arrest deficient 2 like 1 [Source:HGNC Symbol;Acc:HGNC:6763]
RAPSN	ENSG00000165917	56.4478	-3.72456	1.19653	-3.11281	0.00185317	0.0342243	5913	RAPSN	receptor associated protein of the synapse [Source:HGNC Symbol;Acc:HGNC:9863]
TP53I11	ENSG00000175274	17737.7	-1.05248	0.338234	-3.11168	0.00186027	0.0343245	9537	TP53I11	tumor protein p53 inducible protein 11 [Source:HGNC Symbol;Acc:HGNC:16842]
CACNB1	ENSG00000067191	393.476	-1.39038	0.446867	-3.1114	0.00186203	0.034326	782	CACNB1	calcium voltage-gated channel auxiliary subunit beta 1 [Source:HGNC Symbol;Acc:HGNC:1401]
ABLIM3	ENSG00000173210	880.098	-0.857335	0.275592	-3.11089	0.00186525	0.0343545	22885	ABLIM3	actin binding LIM protein family member 3 [Source:HGNC Symbol;Acc:HGNC:29132]
ADAM12	ENSG00000148848	1276.06	0.916296	0.29461	3.1102	0.00186959	0.0344035	8038	ADAM12	ADAM metallopeptidase domain 12 [Source:HGNC Symbol;Acc:HGNC:190]
RORA	ENSG00000069667	1397.74	0.775375	0.249366	3.10938	0.00187477	0.0344679	6095	RORA	RAR related orphan receptor A [Source:HGNC Symbol;Acc:HGNC:10258]
KIAA1586	ENSG00000168116	292.579	0.955661	0.307427	3.10858	0.00187991	0.0345313	57691	KIAA1586	KIAA1586 [Source:HGNC Symbol;Acc:HGNC:21360]
NR1H3	ENSG00000025434	1105.47	-0.799995	0.257574	-3.10588	0.00189714	0.0347877	10062	NR1H3	nuclear receptor subfamily 1 group H member 3 [Source:HGNC Symbol;Acc:HGNC:7966]
PPBP	ENSG00000163736	208.483	-2.42017	0.779228	-3.10586	0.00189726	0.0347877	5473	PPBP	pro-platelet basic protein [Source:HGNC Symbol;Acc:HGNC:9240]
TUBB6	ENSG00000176014	1624.84	0.738202	0.237727	3.10525	0.0019012	0.0348288	84617	TUBB6	tubulin beta 6 class V [Source:HGNC Symbol;Acc:HGNC:20776]
EGLN3	ENSG00000129521	82.9576	-2.6412	0.850825	-3.10428	0.00190744	0.0349117	112399	EGLN3	egl-9 family hypoxia inducible factor 3 [Source:HGNC Symbol;Acc:HGNC:14661]
CSTB	ENSG00000160213	3244.76	1.09261	0.352115	3.10298	0.00191581	0.0350337	1476	CSTB	cystatin B [Source:HGNC Symbol;Acc:HGNC:2482]
RDH11	ENSG00000072042	1211.53	0.672495	0.216805	3.10184	0.00192321	0.0351377	51109	RDH11	retinol dehydrogenase 11 [Source:HGNC Symbol;Acc:HGNC:17964]
NDC80	ENSG00000080986	81.1787	2.21746	0.715205	3.10046	0.00193221	0.0351496	NA	NDC80	NDC80 kinetochore complex component [Source:HGNC Symbol;Acc:HGNC:16909]
SDR39U1	ENSG00000100445	102.741	-1.28362	0.413889	-3.10138	0.00192623	0.0351496	56948	SDR39U1	short chain dehydrogenase/reductase family 39U member 1 [Source:HGNC Symbol;Acc:HGNC:20275]
LHX6	ENSG00000106852	153.968	-1.48743	0.479727	-3.10056	0.00193153	0.0351496	26468	LHX6	LIM homeobox 6 [Source:HGNC Symbol;Acc:HGNC:21735]
INTU	ENSG00000164066	599.818	-0.86732	0.279728	-3.10058	0.00193141	0.0351496	27152	INTU	inturned planar cell polarity protein [Source:HGNC Symbol;Acc:HGNC:29239]
IFITM2	ENSG00000185201	6876.5	-0.939129	0.302903	-3.10042	0.00193245	0.0351496	10581	IFITM2	interferon induced transmembrane protein 2 [Source:HGNC Symbol;Acc:HGNC:5413]
CDH5	ENSG00000179776	1736.83	-0.72618	0.23441	-3.09791	0.00194891	0.0354176	1003	CDH5	cadherin 5 [Source:HGNC Symbol;Acc:HGNC:1764]
HEXD	ENSG00000169660	765.166	-0.78839	0.254542	-3.09729	0.00195298	0.0354602	284004	HEXD	hexosaminidase D [Source:HGNC Symbol;Acc:HGNC:26307]
WDR86-AS1	ENSG00000243836	638.4	-1.26829	0.40963	-3.09619	0.00196022	0.03556	100131176	WDR86-AS1	WDR86 antisense RNA 1 [Source:HGNC Symbol;Acc:HGNC:41186]
GDF11	ENSG00000135414	884.571	0.689772	0.222819	3.09566	0.00196376	0.0355713	10220	GDF11	growth differentiation factor 11 [Source:HGNC Symbol;Acc:HGNC:4216]
ANKRD23	ENSG00000163126	84.0085	-1.69069	0.546162	-3.09557	0.00196432	0.0355713	NA	ANKRD23	ankyrin repeat domain 23 [Source:HGNC Symbol;Acc:HGNC:24470]
SPRING1	ENSG00000111412	735.301	0.891517	0.288027	3.09525	0.00196647	0.0355789	79794	SPRING1	SREBF pathway regulator in golgi 1 [Source:HGNC Symbol;Acc:HGNC:26128]
LINC02389	ENSG00000255693	47.9111	-2.97054	0.959889	-3.09467	0.00197031	0.0356169	NA	LINC02389	long intergenic non-protein coding RNA 2389 [Source:HGNC Symbol;Acc:HGNC:53316]
TBX15	ENSG00000092607	488.203	-1.45368	0.469858	-3.09388	0.00197556	0.0356803	6913	TBX15	T-box transcription factor 15 [Source:HGNC Symbol;Acc:HGNC:11594]
ARRDC2	ENSG00000105643	1533.97	-0.878114	0.283855	-3.09353	0.00197792	0.0356915	27106	ARRDC2	arrestin domain containing 2 [Source:HGNC Symbol;Acc:HGNC:25225]
-5301	ENSG00000269397	9.76011	4.73531	1.53243	3.09008	0.00200105	0.0360771	NA		novel transcript, sense intronic to ZNF726
GPD1L	ENSG00000152642	1047.61	-1.10829	0.358743	-3.08937	0.00200584	0.0361315	23171	GPD1L	glycerol-3-phosphate dehydrogenase 1 like [Source:HGNC Symbol;Acc:HGNC:28956]
FTCDNL1	ENSG00000226124	134.006	1.78733	0.579424	3.08467	0.00203776	0.0366743	348751	FTCDNL1	formiminotransferase cyclodeaminase N-terminal like [Source:HGNC Symbol;Acc:HGNC:48661]
PRRX1	ENSG00000116132	12813	0.763829	0.247748	3.08308	0.00204867	0.0368233	5396	PRRX1	paired related homeobox 1 [Source:HGNC Symbol;Acc:HGNC:9142]
ITGB5-AS1	ENSG00000244286	15.5102	4.03069	1.30742	3.08294	0.00204964	0.0368233	NA	ITGB5-AS1	ITGB5 antisense RNA 1 [Source:HGNC Symbol;Acc:HGNC:40309]
TSPAN8	ENSG00000127324	33.6001	-4.11564	1.33553	-3.08165	0.00205859	0.0369517	7103	TSPAN8	tetraspanin 8 [Source:HGNC Symbol;Acc:HGNC:11855]
SLC9A3R2	ENSG00000065054	3365.5	-1.03567	0.336274	-3.07985	0.00207108	0.0371434	9351	SLC9A3R2	SLC9A3 regulator 2 [Source:HGNC Symbol;Acc:HGNC:11076]
C2orf69	ENSG00000178074	329.612	0.840623	0.273022	3.07896	0.00207724	0.0372212	205327	C2orf69	chromosome 2 open reading frame 69 [Source:HGNC Symbol;Acc:HGNC:26799]
H3-3B	ENSG00000132475	15316.5	-0.65706	0.21358	-3.07641	0.00209509	0.0374756	3021	H3-3B	H3.3 histone B [Source:HGNC Symbol;Acc:HGNC:4765]
MIR635	ENSG00000207561	41.4553	2.40132	0.780503	3.07663	0.00209356	0.0374756	693220	MIR635	microRNA 635 [Source:HGNC Symbol;Acc:HGNC:32891]
AP3B1	ENSG00000132842	979.927	1.02995	0.33499	3.07458	0.00210801	0.0376738	8546	AP3B1	adaptor related protein complex 3 subunit beta 1 [Source:HGNC Symbol;Acc:HGNC:566]
MYO10	ENSG00000145555	2654.49	0.697232	0.226982	3.07175	0.00212805	0.0379657	4651	MYO10	myosin X [Source:HGNC Symbol;Acc:HGNC:7593]
MGAT5	ENSG00000152127	872.756	0.871363	0.283652	3.07195	0.00212667	0.0379657	4249	MGAT5	alpha-1,6-mannosylglycoprotein 6-beta-N-acetylglucosaminyltransferase [Source:HGNC Symbol;Acc:HGNC:7049]
LRRC38	ENSG00000162494	13.9062	-4.98776	1.62445	-3.07042	0.00213755	0.0381019	126755	LRRC38	leucine rich repeat containing 38 [Source:HGNC Symbol;Acc:HGNC:27005]
NHLRC3	ENSG00000188811	694.058	0.857458	0.279418	3.06873	0.00214971	0.0382522	387921	NHLRC3	NHL repeat containing 3 [Source:HGNC Symbol;Acc:HGNC:33751]
FTH1P23	ENSG00000242960	12.0575	4.41771	1.43955	3.06881	0.00214915	0.0382522	NA	FTH1P23	ferritin heavy chain 1 pseudogene 23 [Source:HGNC Symbol;Acc:HGNC:37641]
ANO6	ENSG00000177119	2039.02	0.563264	0.183604	3.06782	0.00215624	0.0383018	196527	ANO6	anoctamin 6 [Source:HGNC Symbol;Acc:HGNC:25240]
FAM157C	ENSG00000260528	65.3541	-2.70766	0.882583	-3.06788	0.00215584	0.0383018	NA	FAM157C	family with sequence similarity 157 member C [Source:HGNC Symbol;Acc:HGNC:34081]
FHL3	ENSG00000183386	2339.66	-1.59787	0.520965	-3.06712	0.00216129	0.0383191	2275	FHL3	four and a half LIM domains 3 [Source:HGNC Symbol;Acc:HGNC:3704]
CFAP58-DT	ENSG00000231233	18.7473	5.21855	1.70156	3.06693	0.00216268	0.0383191	100505869	CFAP58-DT	CFAP58 divergent transcript [Source:HGNC Symbol;Acc:HGNC:45243]
-3999	ENSG00000259881	60.9901	-2.02105	0.658984	-3.06691	0.00216283	0.0383191	NA		novel transcript, antisense to CBFA2T3
PCIF1	ENSG00000100982	1172.43	-0.682771	0.222721	-3.06559	0.00217242	0.0384557	63935	PCIF1	phosphorylated CTD interacting factor 1 [Source:HGNC Symbol;Acc:HGNC:16200]
DMAP1	ENSG00000178028	1242.99	-0.744962	0.243075	-3.06475	0.00217855	0.0385309	55929	DMAP1	DNA methyltransferase 1 associated protein 1 [Source:HGNC Symbol;Acc:HGNC:18291]
C4orf54	ENSG00000248713	71.9695	-6.56845	2.14395	-3.06372	0.00218604	0.03863	285556	C4orf54	chromosome 4 open reading frame 54 [Source:HGNC Symbol;Acc:HGNC:27741]
IL18RAP	ENSG00000115607	113.548	-2.05195	0.669994	-3.06264	0.00219393	0.0386881	8807	IL18RAP	interleukin 18 receptor accessory protein [Source:HGNC Symbol;Acc:HGNC:5989]
LRRC20	ENSG00000172731	421.611	-2.05936	0.672445	-3.0625	0.00219499	0.0386881	55222	LRRC20	leucine rich repeat containing 20 [Source:HGNC Symbol;Acc:HGNC:23421]
TCL6	ENSG00000187621	76.858	-9.19438	3.00205	-3.0627	0.0021935	0.0386881	NA	TCL6	T cell leukemia/lymphoma 6 [Source:HGNC Symbol;Acc:HGNC:13463]
-7211	ENSG00000279611	8.43645	5.42911	1.77404	3.0603	0.00221115	0.0389395	NA		novel transcript
TUBG2	ENSG00000037042	785.67	-0.682751	0.223211	-3.05877	0.00222251	0.0391059	27175	TUBG2	tubulin gamma 2 [Source:HGNC Symbol;Acc:HGNC:12419]
CLSPN	ENSG00000092853	54.8174	1.97462	0.645624	3.05847	0.00222472	0.0391111	63967	CLSPN	claspin [Source:HGNC Symbol;Acc:HGNC:19715]
SVEP1	ENSG00000165124	8513.08	0.944575	0.308951	3.05736	0.00223296	0.0392074	79987	SVEP1	sushi, von Willebrand factor type A, EGF and pentraxin domain containing 1 [Source:HGNC Symbol;Acc:HGNC:15985]
MT-ATP6	ENSG00000198899	204308	-1.02039	0.333765	-3.05722	0.00223402	0.0392074	4508	MT-ATP6	mitochondrially encoded ATP synthase membrane subunit 6 [Source:HGNC Symbol;Acc:HGNC:7414]
OSTM1	ENSG00000081087	862.039	1.18096	0.386399	3.05631	0.00224082	0.039293	28962	OSTM1	osteoclastogenesis associated transmembrane protein 1 [Source:HGNC Symbol;Acc:HGNC:21652]
ULBP3	ENSG00000131019	106.677	1.8221	0.59657	3.05429	0.00225593	0.0395242	NA	ULBP3	UL16 binding protein 3 [Source:HGNC Symbol;Acc:HGNC:14895]
SLC6A16	ENSG00000063127	65.7085	-1.87429	0.613839	-3.05339	0.00226269	0.0396087	28968	SLC6A16	solute carrier family 6 member 16 [Source:HGNC Symbol;Acc:HGNC:13622]
ZFP36L2	ENSG00000152518	4606.36	-0.802828	0.263026	-3.05227	0.00227115	0.0396889	NA	ZFP36L2	ZFP36 ring finger protein like 2 [Source:HGNC Symbol;Acc:HGNC:1108]
CCDC26	ENSG00000229140	10.0154	4.59408	1.50503	3.05249	0.00226953	0.0396889	137196	CCDC26	CCDC26 long non-coding RNA [Source:HGNC Symbol;Acc:HGNC:28416]
CCDC26-1	ENSG00000229140	10.0154	4.59408	1.50503	3.05249	0.00226953	0.0396889	728724	CCDC26	CCDC26 long non-coding RNA [Source:HGNC Symbol;Acc:HGNC:28416]
CCDC26-2	ENSG00000229140	10.0154	4.59408	1.50503	3.05249	0.00226953	0.0396889	106144608	CCDC26	CCDC26 long non-coding RNA [Source:HGNC Symbol;Acc:HGNC:28416]
SEMA3A	ENSG00000075213	152.913	1.65093	0.54098	3.05174	0.00227515	0.039725	10371	SEMA3A	semaphorin 3A [Source:HGNC Symbol;Acc:HGNC:10723]
B4GALNT4	ENSG00000182272	559.769	1.74704	0.572652	3.05079	0.00228242	0.039818	338707	B4GALNT4	beta-1,4-N-acetyl-galactosaminyltransferase 4 [Source:HGNC Symbol;Acc:HGNC:26315]
QPCT	ENSG00000115828	2152.81	1.03327	0.338729	3.05043	0.00228515	0.0398317	25797	QPCT	glutaminyl-peptide cyclotransferase [Source:HGNC Symbol;Acc:HGNC:9753]
P4HA3	ENSG00000149380	382.435	1.6654	0.546158	3.0493	0.00229376	0.0398799	283208	P4HA3	prolyl 4-hydroxylase subunit alpha 3 [Source:HGNC Symbol;Acc:HGNC:30135]
LRCOL1	ENSG00000204583	44.9236	2.59924	0.8524	3.04931	0.00229365	0.0398799	100507055	LRCOL1	leucine rich colipase like 1 [Source:HGNC Symbol;Acc:HGNC:44160]
FER1L6	ENSG00000214814	9.5404	5.38384	1.76533	3.04977	0.00229016	0.0398799	654463	FER1L6	fer-1 like family member 6 [Source:HGNC Symbol;Acc:HGNC:28065]
ST3GAL4	ENSG00000110080	1586.78	0.700614	0.229857	3.04804	0.00230338	0.0400132	6484	ST3GAL4	ST3 beta-galactoside alpha-2,3-sialyltransferase 4 [Source:HGNC Symbol;Acc:HGNC:10864]
GTF2I	ENSG00000263001	869.393	0.793214	0.260389	3.04627	0.00231703	0.0402162	2969	GTF2I	general transcription factor IIi [Source:HGNC Symbol;Acc:HGNC:4659]
PRR7	ENSG00000131188	158.714	1.40797	0.462321	3.04544	0.00232338	0.0402923	80758	PRR7	proline rich 7, synaptic [Source:HGNC Symbol;Acc:HGNC:28130]
THY1	ENSG00000154096	3117.22	1.16832	0.383998	3.04252	0.00234604	0.0406508	7070	THY1	Thy-1 cell surface antigen [Source:HGNC Symbol;Acc:HGNC:11801]
ACSS2	ENSG00000131069	861.526	-0.730219	0.24007	-3.04169	0.0023525	0.0407283	55902	ACSS2	acyl-CoA synthetase short chain family member 2 [Source:HGNC Symbol;Acc:HGNC:15814]
-6575	ENSG00000276517	25.2982	3.69904	1.21653	3.04064	0.00236073	0.0408362	NA		novel transcript, sense intronic to BIRC6
IFIT3	ENSG00000119917	885.147	-0.891783	0.293313	-3.04038	0.00236277	0.040837	3437	IFIT3	interferon induced protein with tetratricopeptide repeats 3 [Source:HGNC Symbol;Acc:HGNC:5411]
XIST	ENSG00000229807	5271.45	1.27304	0.418855	3.03934	0.00237096	0.0409441	7503	XIST	X inactive specific transcript [Source:HGNC Symbol;Acc:HGNC:12810]
TMX1	ENSG00000139921	1188.88	0.663275	0.218269	3.03879	0.0023753	0.0409844	NA	TMX1	thioredoxin related transmembrane protein 1 [Source:HGNC Symbol;Acc:HGNC:15487]
ARHGAP11A	ENSG00000198826	87.3426	2.30029	0.757143	3.03811	0.00238064	0.041042	9824	ARHGAP11A	Rho GTPase activating protein 11A [Source:HGNC Symbol;Acc:HGNC:15783]
EXT2	ENSG00000151348	3454.47	0.559222	0.184183	3.03623	0.0023956	0.0412652	2132	EXT2	exostosin glycosyltransferase 2 [Source:HGNC Symbol;Acc:HGNC:3513]
TRAF3	ENSG00000131323	681.79	0.926904	0.305328	3.03577	0.00239924	0.0412931	7187	TRAF3	TNF receptor associated factor 3 [Source:HGNC Symbol;Acc:HGNC:12033]
-4170	ENSG00000260517	42.6812	2.89808	0.955211	3.03396	0.00241365	0.0415062	NA		novel transcript
MRPL19	ENSG00000115364	598.934	0.870959	0.287134	3.03329	0.00241906	0.0415644	9801	MRPL19	mitochondrial ribosomal protein L19 [Source:HGNC Symbol;Acc:HGNC:14052]
SLC25A42	ENSG00000181035	457.555	-0.963865	0.317808	-3.03286	0.00242251	0.0415888	284439	SLC25A42	solute carrier family 25 member 42 [Source:HGNC Symbol;Acc:HGNC:28380]
PAEP	ENSG00000122133	174.336	-1.38301	0.456352	-3.03058	0.00244087	0.0417353	5047	PAEP	progestagen associated endometrial protein [Source:HGNC Symbol;Acc:HGNC:8573]
TMTC3	ENSG00000139324	645.881	0.811971	0.267893	3.03095	0.00243782	0.0417353	160418	TMTC3	transmembrane O-mannosyltransferase targeting cadherins 3 [Source:HGNC Symbol;Acc:HGNC:26899]
GAS2L3	ENSG00000139354	69.1631	2.79631	0.922468	3.03133	0.00243477	0.0417353	283431	GAS2L3	growth arrest specific 2 like 3 [Source:HGNC Symbol;Acc:HGNC:27475]
ROBO4	ENSG00000154133	750.024	-0.82946	0.273701	-3.03053	0.00244123	0.0417353	54538	ROBO4	roundabout guidance receptor 4 [Source:HGNC Symbol;Acc:HGNC:17985]
CACNA2D3	ENSG00000157445	265.885	-1.49444	0.493061	-3.03094	0.00243795	0.0417353	55799	CACNA2D3	calcium voltage-gated channel auxiliary subunit alpha2delta 3 [Source:HGNC Symbol;Acc:HGNC:15460]
-8667	ENSG00000287242	9.64045	4.83831	1.59679	3.03002	0.00244541	0.0417719	NA		novel transcript, antisense to SCARB1
KLF16	ENSG00000129911	327.914	0.777494	0.256769	3.02799	0.00246184	0.0420174	83855	KLF16	Kruppel like factor 16 [Source:HGNC Symbol;Acc:HGNC:16857]
SYT7	ENSG00000011347	38.4285	-2.58382	0.853511	-3.02728	0.00246763	0.0420812	9066	SYT7	synaptotagmin 7 [Source:HGNC Symbol;Acc:HGNC:11514]
-7581	ENSG00000281333	31.6059	-2.10985	0.697315	-3.02568	0.00248078	0.0422702	NA		novel transcript, antisense to KITLG
CHN1	ENSG00000128656	4047.99	0.959678	0.317266	3.02484	0.00248762	0.0423516	1123	CHN1	chimerin 1 [Source:HGNC Symbol;Acc:HGNC:1943]
SPCS3	ENSG00000129128	1679.16	0.815734	0.269702	3.02457	0.00248985	0.0423543	NA	SPCS3	signal peptidase complex subunit 3 [Source:HGNC Symbol;Acc:HGNC:26212]
TRNP1	ENSG00000253368	32.0933	-2.79528	0.924441	-3.02376	0.00249658	0.0424336	388610	TRNP1	TMF1 regulated nuclear protein 1 [Source:HGNC Symbol;Acc:HGNC:34348]
DSCAML1	ENSG00000177103	89.5565	-1.91103	0.632067	-3.02346	0.00249902	0.0424398	57453	DSCAML1	DS cell adhesion molecule like 1 [Source:HGNC Symbol;Acc:HGNC:14656]
CNR2	ENSG00000188822	28.5624	-3.43999	1.13806	-3.02268	0.00250546	0.0425139	1269	CNR2	cannabinoid receptor 2 [Source:HGNC Symbol;Acc:HGNC:2160]
CKM	ENSG00000104879	52737.4	-5.0578	1.67403	-3.02133	0.0025167	0.042634	1158	CKM	creatine kinase, M-type [Source:HGNC Symbol;Acc:HGNC:1994]
STT3A	ENSG00000134910	3531.68	0.630682	0.208737	3.02141	0.00251599	0.042634	3703	STT3A	STT3 oligosaccharyltransferase complex catalytic subunit A [Source:HGNC Symbol;Acc:HGNC:6172]
ARHGEF10L	ENSG00000074964	1137.64	-0.628025	0.208033	-3.01886	0.00253724	0.042907	55160	ARHGEF10L	Rho guanine nucleotide exchange factor 10 like [Source:HGNC Symbol;Acc:HGNC:25540]
DSTYK	ENSG00000133059	1450.45	0.946796	0.31362	3.01893	0.00253667	0.042907	25778	DSTYK	dual serine/threonine and tyrosine protein kinase [Source:HGNC Symbol;Acc:HGNC:29043]
FEZ2	ENSG00000171055	2518.84	-0.946104	0.313426	-3.01859	0.00253953	0.042907	9637	FEZ2	fasciculation and elongation protein zeta 2 [Source:HGNC Symbol;Acc:HGNC:3660]
SORCS2	ENSG00000184985	285.79	2.00465	0.664144	3.01839	0.0025412	0.042907	57537	SORCS2	sortilin related VPS10 domain containing receptor 2 [Source:HGNC Symbol;Acc:HGNC:16698]
-4337	ENSG00000261172	61.4114	-1.65393	0.548027	-3.01797	0.00254472	0.0429311	NA		novel transcript
DYRK4	ENSG00000010219	431.307	0.848727	0.281399	3.0161	0.00256048	0.0431616	8798	DYRK4	dual specificity tyrosine phosphorylation regulated kinase 4 [Source:HGNC Symbol;Acc:HGNC:3095]
MMP25	ENSG00000008516	815.992	-1.78347	0.59162	-3.01456	0.00257351	0.0433296	NA	MMP25	matrix metallopeptidase 25 [Source:HGNC Symbol;Acc:HGNC:14246]
ACLY	ENSG00000131473	1798.84	0.745312	0.247289	3.01392	0.00257892	0.0433296	47	ACLY	ATP citrate lyase [Source:HGNC Symbol;Acc:HGNC:115]
EMCN	ENSG00000164035	1121.56	-1.0438	0.346277	-3.01436	0.00257523	0.0433296	51705	EMCN	endomucin [Source:HGNC Symbol;Acc:HGNC:16041]
HBB	ENSG00000244734	170605	-2.69916	0.895548	-3.01397	0.00257851	0.0433296	3043	HBB	hemoglobin subunit beta [Source:HGNC Symbol;Acc:HGNC:4827]
MAPK3	ENSG00000102882	2457.92	-0.711794	0.236409	-3.01086	0.00260512	0.0436022	5595	MAPK3	mitogen-activated protein kinase 3 [Source:HGNC Symbol;Acc:HGNC:6877]
ARFGEF2	ENSG00000124198	966.25	0.900063	0.298947	3.01078	0.00260578	0.0436022	10564	ARFGEF2	ADP ribosylation factor guanine nucleotide exchange factor 2 [Source:HGNC Symbol;Acc:HGNC:15853]
SIX1	ENSG00000126778	655.985	-0.939152	0.311849	-3.01157	0.00259904	0.0436022	6495	SIX1	SIX homeobox 1 [Source:HGNC Symbol;Acc:HGNC:10887]
C3orf80	ENSG00000180044	87.407	1.89785	0.630252	3.01125	0.00260172	0.0436022	NA	C3orf80	chromosome 3 open reading frame 80 [Source:HGNC Symbol;Acc:HGNC:40048]
COL4A5	ENSG00000188153	29.849	-2.98295	0.990629	-3.01117	0.00260246	0.0436022	1287	COL4A5	collagen type IV alpha 5 chain [Source:HGNC Symbol;Acc:HGNC:2207]
ECT2	ENSG00000114346	131.402	2.14995	0.714327	3.00976	0.00261456	0.0436065	1894	ECT2	epithelial cell transforming 2 [Source:HGNC Symbol;Acc:HGNC:3155]
ALG10B	ENSG00000175548	289.221	0.939751	0.312225	3.00986	0.00261372	0.0436065	144245	ALG10B	ALG10 alpha-1,2-glucosyltransferase B [Source:HGNC Symbol;Acc:HGNC:31088]
LINC00311	ENSG00000179219	14.0216	4.37769	1.45444	3.00987	0.00261356	0.0436065	NA	LINC00311	long intergenic non-protein coding RNA 311 [Source:HGNC Symbol;Acc:HGNC:28312]
-7537	ENSG00000280399	16.7114	4.16098	1.38233	3.01013	0.0026114	0.0436065	NA		TEC
-7800	ENSG00000284874	127.832	-1.95513	0.650116	-3.00736	0.0026353	0.0439167	NA		novel transcript
CDH23	ENSG00000107736	1747.94	1.08199	0.359878	3.00654	0.00264239	0.0439989	64072	CDH23	cadherin related 23 [Source:HGNC Symbol;Acc:HGNC:13733]
JUP	ENSG00000173801	2016.58	-0.691339	0.229988	-3.00598	0.0026473	0.044045	3728	JUP	junction plakoglobin [Source:HGNC Symbol;Acc:HGNC:6207]
SNX32	ENSG00000172803	41.5119	2.50601	0.834379	3.00344	0.0026695	0.0443063	254122	SNX32	sorting nexin 32 [Source:HGNC Symbol;Acc:HGNC:26423]
RGS6	ENSG00000182732	43.7775	-2.41685	0.804666	-3.00354	0.00266859	0.0443063	9628	RGS6	regulator of G protein signaling 6 [Source:HGNC Symbol;Acc:HGNC:10002]
-4776	ENSG00000265477	10.4005	5.18616	1.72647	3.00391	0.00266534	0.0443063	NA		novel transcript
CCDC88A	ENSG00000115355	1575.43	0.959903	0.319704	3.00247	0.00267797	0.0444109	55704	CCDC88A	coiled-coil domain containing 88A [Source:HGNC Symbol;Acc:HGNC:25523]
MSS51	ENSG00000166343	273.69	-1.34914	0.449441	-3.00181	0.00268382	0.044472	118490	MSS51	MSS51 mitochondrial translational activator [Source:HGNC Symbol;Acc:HGNC:21000]
ITGB1BP2	ENSG00000147166	35.1934	-3.01718	1.00562	-3.00033	0.00269689	0.0446524	26548	ITGB1BP2	integrin subunit beta 1 binding protein 2 [Source:HGNC Symbol;Acc:HGNC:6154]
UBE2K	ENSG00000078140	1282.36	0.647442	0.215898	2.99883	0.00271015	0.0448356	3093	UBE2K	ubiquitin conjugating enzyme E2 K [Source:HGNC Symbol;Acc:HGNC:4914]
SIPA1L2	ENSG00000116991	459.057	1.25579	0.418832	2.99831	0.00271483	0.0448496	57568	SIPA1L2	signal induced proliferation associated 1 like 2 [Source:HGNC Symbol;Acc:HGNC:23800]
SELENOW	ENSG00000178980	6150.72	-1.22686	0.409192	-2.99825	0.00271537	0.0448496	6415	SELENOW	selenoprotein W [Source:HGNC Symbol;Acc:HGNC:10752]
DBP	ENSG00000105516	1251.94	-1.19291	0.397914	-2.99792	0.00271833	0.0448623	1628	DBP	D-box binding PAR bZIP transcription factor [Source:HGNC Symbol;Acc:HGNC:2697]
AMIGO1	ENSG00000181754	171.135	-1.10613	0.36915	-2.99641	0.00273175	0.0450475	57463	AMIGO1	adhesion molecule with Ig like domain 1 [Source:HGNC Symbol;Acc:HGNC:20824]
PPM1H	ENSG00000111110	329.473	1.22673	0.409616	2.99484	0.00274591	0.0451718	57460	PPM1H	protein phosphatase, Mg2+/Mn2+ dependent 1H [Source:HGNC Symbol;Acc:HGNC:18583]
LACC1	ENSG00000179630	307.589	0.857986	0.286464	2.99509	0.00274362	0.0451718	144811	LACC1	laccase domain containing 1 [Source:HGNC Symbol;Acc:HGNC:26789]
TBX2-AS1	ENSG00000267280	635.87	-1.27848	0.426887	-2.99488	0.00274555	0.0451718	NA	TBX2-AS1	TBX2 antisense RNA 1 [Source:HGNC Symbol;Acc:HGNC:50355]
SULF2	ENSG00000196562	2610.06	-1.0474	0.349836	-2.99397	0.00275371	0.0452639	55959	SULF2	sulfatase 2 [Source:HGNC Symbol;Acc:HGNC:20392]
GRP	ENSG00000134443	255.276	1.95811	0.654155	2.99334	0.00275946	0.0453219	2922	GRP	gastrin releasing peptide [Source:HGNC Symbol;Acc:HGNC:4605]
ATRN	ENSG00000088812	2144.42	0.65042	0.217374	2.99217	0.00276999	0.0454236	8455	ATRN	attractin [Source:HGNC Symbol;Acc:HGNC:885]
MFHAS1	ENSG00000147324	375.314	0.912392	0.304952	2.99192	0.0027723	0.0454236	9258	MFHAS1	multifunctional ROCO family signaling regulator 1 [Source:HGNC Symbol;Acc:HGNC:16982]
UGP2	ENSG00000169764	2933.93	-0.665274	0.222354	-2.99196	0.00277192	0.0454236	7360	UGP2	UDP-glucose pyrophosphorylase 2 [Source:HGNC Symbol;Acc:HGNC:12527]
TENM3	ENSG00000218336	2544.71	0.931118	0.311257	2.99148	0.00277632	0.0454532	55714	TENM3	teneurin transmembrane protein 3 [Source:HGNC Symbol;Acc:HGNC:29944]
CLASRP	ENSG00000104859	1323.09	-0.719004	0.240371	-2.99123	0.00277857	0.0454536	11129	CLASRP	CLK4 associating serine/arginine rich protein [Source:HGNC Symbol;Acc:HGNC:17731]
MELTF	ENSG00000163975	565.059	-0.921057	0.308138	-2.98911	0.00279794	0.045734	4241	MELTF	melanotransferrin [Source:HGNC Symbol;Acc:HGNC:7037]
ARHGAP42	ENSG00000165895	1162.78	0.836053	0.279752	2.98855	0.00280302	0.0457804	143872	ARHGAP42	Rho GTPase activating protein 42 [Source:HGNC Symbol;Acc:HGNC:26545]
THYN1	ENSG00000151500	769.959	-0.724505	0.242488	-2.9878	0.00280993	0.0458566	29087	THYN1	thymocyte nuclear protein 1 [Source:HGNC Symbol;Acc:HGNC:29560]
-455	ENSG00000223849	10.4768	4.16155	1.39297	2.98753	0.00281241	0.0458607	NA		ribosomal protein S26 (RPS26) pseudogene
GABPB1-IT1	ENSG00000285410	872.804	-0.891616	0.298538	-2.98661	0.00282087	0.045962	55056	GABPB1-IT1	GABPB1 intronic transcript [Source:HGNC Symbol;Acc:HGNC:25469]
PCK1	ENSG00000124253	30.4833	-4.83375	1.61877	-2.98606	0.00282598	0.0460086	5105	PCK1	phosphoenolpyruvate carboxykinase 1 [Source:HGNC Symbol;Acc:HGNC:8724]
EVPL	ENSG00000167880	227.708	-1.06441	0.356507	-2.98567	0.00282961	0.0460312	2125	EVPL	envoplakin [Source:HGNC Symbol;Acc:HGNC:3503]
FAM47E	ENSG00000189157	38.4857	-3.09279	1.03599	-2.98534	0.00283266	0.0460443	100129583	FAM47E	family with sequence similarity 47 member E [Source:HGNC Symbol;Acc:HGNC:34343]
GPR27	ENSG00000170837	208.607	-0.979889	0.328407	-2.98376	0.00284728	0.0462451	2850	GPR27	G protein-coupled receptor 27 [Source:HGNC Symbol;Acc:HGNC:4482]
CHM	ENSG00000188419	485.379	0.800495	0.268459	2.98181	0.00286549	0.046504	1121	CHM	CHM Rab escort protein [Source:HGNC Symbol;Acc:HGNC:1940]
MYL6B	ENSG00000196465	2401.37	-1.61947	0.543285	-2.98088	0.0028742	0.0466084	140465	MYL6B	myosin light chain 6B [Source:HGNC Symbol;Acc:HGNC:29823]
LINC01605	ENSG00000253161	34.8243	4.47718	1.50318	2.97847	0.00289687	0.0469389	NA	LINC01605	long intergenic non-protein coding RNA 1605 [Source:HGNC Symbol;Acc:HGNC:51654]
CAMSAP2	ENSG00000118200	1356.24	0.719565	0.241704	2.97705	0.00291035	0.0470491	23271	CAMSAP2	calmodulin regulated spectrin associated protein family member 2 [Source:HGNC Symbol;Acc:HGNC:29188]
OPTN	ENSG00000123240	4091.17	-0.869468	0.29204	-2.97722	0.00290876	0.0470491	10133	OPTN	optineurin [Source:HGNC Symbol;Acc:HGNC:17142]
DDX51	ENSG00000185163	606.501	-0.6754	0.22687	-2.97703	0.00291056	0.0470491	317781	DDX51	DEAD-box helicase 51 [Source:HGNC Symbol;Acc:HGNC:20082]
PI15	ENSG00000137558	875.537	2.78313	0.935935	2.97364	0.00294295	0.0475004	51050	PI15	peptidase inhibitor 15 [Source:HGNC Symbol;Acc:HGNC:8946]
LRG1	ENSG00000171236	97.3274	-2.64005	0.887898	-2.97338	0.00294544	0.0475004	116844	LRG1	leucine rich alpha-2-glycoprotein 1 [Source:HGNC Symbol;Acc:HGNC:29480]
PNPLA2	ENSG00000177666	1276.82	-0.815562	0.274287	-2.97338	0.00294535	0.0475004	57104	PNPLA2	patatin like phospholipase domain containing 2 [Source:HGNC Symbol;Acc:HGNC:30802]
CLEC5A	ENSG00000258227	43.1854	3.11199	1.04716	2.97183	0.00296026	0.0477018	23601	CLEC5A	C-type lectin domain containing 5A [Source:HGNC Symbol;Acc:HGNC:2054]
SLC25A12	ENSG00000115840	1286.67	-0.688745	0.231892	-2.97011	0.00297692	0.0479327	8604	SLC25A12	solute carrier family 25 member 12 [Source:HGNC Symbol;Acc:HGNC:10982]
ACSF2	ENSG00000167107	876.538	-0.652916	0.219943	-2.96857	0.00299192	0.048102	80221	ACSF2	acyl-CoA synthetase family member 2 [Source:HGNC Symbol;Acc:HGNC:26101]
CLDN23	ENSG00000253958	56.9848	2.65235	0.893486	2.96854	0.00299214	0.048102	137075	CLDN23	claudin 23 [Source:HGNC Symbol;Acc:HGNC:17591]
MAN2B1	ENSG00000104774	1734.45	0.805295	0.271497	2.96613	0.00301575	0.0484427	4125	MAN2B1	mannosidase alpha class 2B member 1 [Source:HGNC Symbol;Acc:HGNC:6826]
RCC2	ENSG00000179051	1271.92	0.848177	0.285977	2.96589	0.00301806	0.0484427	55920	RCC2	regulator of chromosome condensation 2 [Source:HGNC Symbol;Acc:HGNC:30297]
CD300LG	ENSG00000161649	288.902	-2.01414	0.679473	-2.96427	0.00303402	0.0486517	146894	CD300LG	CD300 molecule like family member g [Source:HGNC Symbol;Acc:HGNC:30455]
HMGA2-AS1	ENSG00000197301	274.732	-1.56639	0.52847	-2.96401	0.00303663	0.0486517	100129940	HMGA2-AS1	HMGA2 antisense RNA 1 [Source:HGNC Symbol;Acc:HGNC:53973]
CARMN	ENSG00000249669	949.574	-0.950478	0.320691	-2.96385	0.00303821	0.0486517	NA	CARMN	cardiac mesoderm enhancer-associated non-coding RNA [Source:HGNC Symbol;Acc:HGNC:42872]
DHX32	ENSG00000089876	372.412	0.805697	0.271903	2.96317	0.00304486	0.0487088	55760	DHX32	DEAH-box helicase 32 (putative) [Source:HGNC Symbol;Acc:HGNC:16717]
CHCHD10	ENSG00000250479	2361.39	-1.27833	0.43143	-2.963	0.00304653	0.0487088	400916	CHCHD10	coiled-coil-helix-coiled-coil-helix domain containing 10 [Source:HGNC Symbol;Acc:HGNC:15559]
-6820	ENSG00000278376	56.8648	-1.62467	0.548422	-2.96244	0.00305211	0.04876	NA		novel transcript
MTHFD1L	ENSG00000120254	464.704	0.8124	0.274271	2.96203	0.00305618	0.0487869	25902	MTHFD1L	methylenetetrahydrofolate dehydrogenase (NADP+ dependent) 1 like [Source:HGNC Symbol;Acc:HGNC:21055]
RAD54L	ENSG00000085999	11.9666	4.80908	1.62421	2.96086	0.00306778	0.0488958	8438	RAD54L	RAD54 like [Source:HGNC Symbol;Acc:HGNC:9826]
IFIT2	ENSG00000119922	738.259	-0.807776	0.272801	-2.96104	0.00306599	0.0488958	NA	IFIT2	interferon induced protein with tetratricopeptide repeats 2 [Source:HGNC Symbol;Acc:HGNC:5409]
SLC2A10	ENSG00000197496	1767.62	0.725387	0.245028	2.96042	0.0030722	0.0489282	81031	SLC2A10	solute carrier family 2 member 10 [Source:HGNC Symbol;Acc:HGNC:13444]
MAP3K7	ENSG00000135341	1307.47	0.674954	0.228087	2.9592	0.00308444	0.0490693	6885	MAP3K7	mitogen-activated protein kinase kinase kinase 7 [Source:HGNC Symbol;Acc:HGNC:6859]
OPA1	ENSG00000198836	1181.97	0.650862	0.219956	2.95905	0.00308585	0.0490693	4976	OPA1	OPA1 mitochondrial dynamin like GTPase [Source:HGNC Symbol;Acc:HGNC:8140]
FIGNL2	ENSG00000261308	39.894	-2.5946	0.876939	-2.9587	0.00308937	0.0490871	401720	FIGNL2	fidgetin like 2 [Source:HGNC Symbol;Acc:HGNC:13287]
HSD3B7	ENSG00000099377	165.649	2.23207	0.755471	2.95454	0.00313134	0.0497154	80270	HSD3B7	hydroxy-delta-5-steroid dehydrogenase, 3 beta- and steroid delta-isomerase 7 [Source:HGNC Symbol;Acc:HGNC:18324]
ADGRG1	ENSG00000205336	452.127	-1.14511	0.387699	-2.95361	0.00314079	0.0498269	9289	ADGRG1	adhesion G protein-coupled receptor G1 [Source:HGNC Symbol;Acc:HGNC:4512]

## Sheet: Table S4
Supplementary Table 4: List of genes with significant changes of wild-type versus FD control mice
Gene symbol	ensembl_gene_id	baseMean	log2FoldChange	lfcSE	stat	pvalue	padj	entrezgene_id	external_gene_name	description
tg_GNAS-R201C-EE	tg_GNAS-R201C-EE	330.089	-9.38097	0.5916	-15.857	1.25841e-56	2.30453e-52	NA	tg_GNAS-R201C-EE	Transgene
Atp6v1a	ENSMUSG00000052459	3676.08	-1.58976	0.160466	-9.90713	3.87629e-23	3.54933e-19	11964	Atp6v1a	ATPase, H+ transporting, lysosomal V1 subunit A [Source:MGI Symbol;Acc:MGI:1201780]
Lrrc59	ENSMUSG00000020869	2192.23	-1.12138	0.118374	-9.47321	2.71375e-21	1.65656e-17	98238	Lrrc59	leucine rich repeat containing 59 [Source:MGI Symbol;Acc:MGI:2138133]
Fblim1	ENSMUSG00000006219	741.631	-1.87466	0.204243	-9.17856	4.36897e-20	2.00022e-16	74202	Fblim1	filamin binding LIM protein 1 [Source:MGI Symbol;Acc:MGI:1921452]
Xpr1	ENSMUSG00000026469	3084.93	-1.70642	0.190856	-8.94088	3.8609e-19	1.41409e-15	19775	Xpr1	xenotropic and polytropic retrovirus receptor 1 [Source:MGI Symbol;Acc:MGI:97932]
Slc37a2	ENSMUSG00000032122	3375.96	-2.39871	0.269515	-8.90013	5.57838e-19	1.70261e-15	56857	Slc37a2	solute carrier family 37 (glycerol-3-phosphate transporter), member 2 [Source:MGI Symbol;Acc:MGI:1929693]
Mapk6	ENSMUSG00000042688	1614.39	-0.698441	0.0796908	-8.76439	1.87793e-18	4.91294e-15	50772	Mapk6	mitogen-activated protein kinase 6 [Source:MGI Symbol;Acc:MGI:1354946]
Atp6v1b2	ENSMUSG00000006273	4757.08	-1.57565	0.180352	-8.73652	2.4041e-18	5.50329e-15	11966	Atp6v1b2	ATPase, H+ transporting, lysosomal V1 subunit B2 [Source:MGI Symbol;Acc:MGI:109618]
Nkain1	ENSMUSG00000078532	79.3509	-1.96991	0.227103	-8.67407	4.16939e-18	8.48379e-15	67149	Nkain1	Na+/K+ transporting ATPase interacting 1 [Source:MGI Symbol;Acc:MGI:1914399]
Ckb	ENSMUSG00000001270	7674.81	-2.85542	0.333103	-8.5722	1.01528e-17	1.85929e-14	12709	Ckb	creatine kinase, brain [Source:MGI Symbol;Acc:MGI:88407]
Timp1	ENSMUSG00000001131	1676.53	-3.15323	0.368895	-8.54775	1.25508e-17	1.91535e-14	21857	Timp1	tissue inhibitor of metalloproteinase 1 [Source:MGI Symbol;Acc:MGI:98752]
Glb1	ENSMUSG00000045594	1168.97	-1.72077	0.201206	-8.55229	1.20674e-17	1.91535e-14	12091	Glb1	galactosidase, beta 1 [Source:MGI Symbol;Acc:MGI:88151]
Src	ENSMUSG00000027646	1182.4	-1.45169	0.170565	-8.51108	1.72318e-17	2.42743e-14	20779	Src	Rous sarcoma oncogene [Source:MGI Symbol;Acc:MGI:98397]
Ckap4	ENSMUSG00000046841	3557.64	-1.21122	0.142904	-8.4757	2.33666e-17	3.05652e-14	216197	Ckap4	cytoskeleton-associated protein 4 [Source:MGI Symbol;Acc:MGI:2444926]
Mfsd12	ENSMUSG00000034854	660.274	-1.32365	0.157056	-8.42788	3.5198e-17	4.2972e-14	73822	Mfsd12	major facilitator superfamily domain containing 12 [Source:MGI Symbol;Acc:MGI:3604804]
Tnfrsf19	ENSMUSG00000060548	1967.25	-1.68188	0.200288	-8.39731	4.56839e-17	5.22881e-14	29820	Tnfrsf19	tumor necrosis factor receptor superfamily, member 19 [Source:MGI Symbol;Acc:MGI:1352474]
Itgav	ENSMUSG00000027087	3643.3	-2.11058	0.252517	-8.35818	6.3692e-17	6.86113e-14	16410	Itgav	integrin alpha V [Source:MGI Symbol;Acc:MGI:96608]
Snx10	ENSMUSG00000038301	2132.6	-1.57856	0.191691	-8.2349	1.79708e-16	1.82833e-13	71982	Snx10	sorting nexin 10 [Source:MGI Symbol;Acc:MGI:1919232]
Atp6v0c	ENSMUSG00000024121	2900.93	-1.35211	0.164459	-8.22154	2.00899e-16	1.93635e-13	11984	Atp6v0c	ATPase, H+ transporting, lysosomal V0 subunit C [Source:MGI Symbol;Acc:MGI:88116]
Tgfbr1	ENSMUSG00000007613	3010.82	-1.70211	0.20938	-8.12931	4.31758e-16	3.95339e-13	21812	Tgfbr1	transforming growth factor, beta receptor I [Source:MGI Symbol;Acc:MGI:98728]
Gzme	ENSMUSG00000022156	86.8649	-9.36224	1.16162	-8.05962	7.65344e-16	6.3708e-13	14942	Gzme	granzyme E [Source:MGI Symbol;Acc:MGI:109265]
Cdkn2a	ENSMUSG00000044303	46.0025	-4.07153	0.504928	-8.0636	7.40803e-16	6.3708e-13	12578	Cdkn2a	cyclin dependent kinase inhibitor 2A [Source:MGI Symbol;Acc:MGI:104738]
Pgm3	ENSMUSG00000056131	229.349	-1.27024	0.157859	-8.04668	8.50682e-16	6.77328e-13	109785	Pgm3	phosphoglucomutase 3 [Source:MGI Symbol;Acc:MGI:97566]
Gnptab	ENSMUSG00000035311	1759.37	-1.51259	0.189821	-7.96852	1.60591e-15	1.22538e-12	432486	Gnptab	N-acetylglucosamine-1-phosphate transferase, alpha and beta subunits [Source:MGI Symbol;Acc:MGI:3643902]
Gzmd	ENSMUSG00000059256	60.5471	-10.2938	1.29267	-7.96323	1.67601e-15	1.22771e-12	14941	Gzmd	granzyme D [Source:MGI Symbol;Acc:MGI:109255]
Wnt7b	ENSMUSG00000022382	102.755	-3.54211	0.447405	-7.91699	2.43321e-15	1.71382e-12	22422	Wnt7b	wingless-type MMTV integration site family, member 7B [Source:MGI Symbol;Acc:MGI:98962]
Atp6v0d2	ENSMUSG00000028238	1941.16	-2.04551	0.261339	-7.82703	4.99519e-15	3.32002e-12	242341	Atp6v0d2	ATPase, H+ transporting, lysosomal V0 subunit D2 [Source:MGI Symbol;Acc:MGI:1924415]
Dusp4	ENSMUSG00000031530	392.984	-2.26961	0.290046	-7.82501	5.0762e-15	3.32002e-12	319520	Dusp4	dual specificity phosphatase 4 [Source:MGI Symbol;Acc:MGI:2442191]
Gstt1	ENSMUSG00000001663	312.616	1.17725	0.150673	7.81326	5.57258e-15	3.51899e-12	14871	Gstt1	glutathione S-transferase, theta 1 [Source:MGI Symbol;Acc:MGI:107379]
Gabrb3	ENSMUSG00000033676	81.73	-4.26785	0.54771	-7.79217	6.58661e-15	4.02068e-12	14402	Gabrb3	gamma-aminobutyric acid (GABA) A receptor, subunit beta 3 [Source:MGI Symbol;Acc:MGI:95621]
Adamts4	ENSMUSG00000006403	289.322	-3.65243	0.470909	-7.75613	8.75586e-15	5.01082e-12	240913	Adamts4	a disintegrin-like and metallopeptidase (reprolysin type) with thrombospondin type 1 motif, 4 [Source:MGI Symbol;Acc:MGI:1339949]
Gpr137b-ps	ENSMUSG00000097715	1456.77	-1.7135	0.220827	-7.75943	8.53092e-15	5.01082e-12	NA	Gpr137b-ps	G protein-coupled receptor 137B, pseudogene [Source:MGI Symbol;Acc:MGI:3710533]
Atp6ap2	ENSMUSG00000031007	2147.79	-0.786185	0.10185	-7.71902	1.17225e-14	6.50527e-12	70495	Atp6ap2	ATPase, H+ transporting, lysosomal accessory protein 2 [Source:MGI Symbol;Acc:MGI:1917745]
Cd63	ENSMUSG00000025351	5872.51	-1.02791	0.134999	-7.61418	2.65381e-14	1.42939e-11	12512	Cd63	CD63 antigen [Source:MGI Symbol;Acc:MGI:99529]
Trpa1	ENSMUSG00000032769	52.8998	-2.87578	0.378761	-7.59261	3.1352e-14	1.64043e-11	277328	Trpa1	transient receptor potential cation channel, subfamily A, member 1 [Source:MGI Symbol;Acc:MGI:3522699]
Atp6v1c1	ENSMUSG00000022295	1361.57	-1.26336	0.167038	-7.56335	3.92806e-14	1.99818e-11	66335	Atp6v1c1	ATPase, H+ transporting, lysosomal V1 subunit C1 [Source:MGI Symbol;Acc:MGI:1913585]
Tubb6	ENSMUSG00000001473	1297.09	-2.21113	0.292915	-7.54868	4.39686e-14	2.17621e-11	67951	Tubb6	tubulin, beta 6 class V [Source:MGI Symbol;Acc:MGI:1915201]
Gm12892	ENSMUSG00000083679	43.0703	-3.0775	0.409211	-7.52056	5.4542e-14	2.62849e-11	NA	Gm12892	predicted gene 12892 [Source:MGI Symbol;Acc:MGI:3649649]
Mmp9	ENSMUSG00000017737	32568.5	-1.90127	0.253421	-7.50243	6.26467e-14	2.94166e-11	17395	Mmp9	matrix metallopeptidase 9 [Source:MGI Symbol;Acc:MGI:97011]
Golt1b	ENSMUSG00000030245	744.776	-1.00624	0.135056	-7.45059	9.2921e-14	4.25416e-11	66964	Golt1b	golgi transport 1B [Source:MGI Symbol;Acc:MGI:1914214]
Nt5dc2	ENSMUSG00000071547	743.56	-1.06613	0.143309	-7.43939	1.01151e-13	4.51801e-11	70021	Nt5dc2	5'-nucleotidase domain containing 2 [Source:MGI Symbol;Acc:MGI:1917271]
Pdgfa	ENSMUSG00000025856	604.502	-1.52697	0.20746	-7.36028	1.83521e-13	7.81585e-11	18590	Pdgfa	platelet derived growth factor, alpha [Source:MGI Symbol;Acc:MGI:97527]
Fam102a	ENSMUSG00000039157	1905.96	-1.81555	0.246664	-7.36043	1.83323e-13	7.81585e-11	98952	Fam102a	family with sequence similarity 102, member A [Source:MGI Symbol;Acc:MGI:2138935]
Peg10	ENSMUSG00000092035	201.46	-1.86586	0.253967	-7.34685	2.02939e-13	8.4464e-11	170676	Peg10	paternally expressed 10 [Source:MGI Symbol;Acc:MGI:2157785]
Gusb	ENSMUSG00000025534	1805.96	-1.04282	0.142229	-7.33199	2.26759e-13	9.2281e-11	110006	Gusb	glucuronidase, beta [Source:MGI Symbol;Acc:MGI:95872]
Ostc	ENSMUSG00000041084	1409.52	-0.900095	0.122842	-7.32725	2.34924e-13	9.35251e-11	66357	Ostc	oligosaccharyltransferase complex subunit (non-catalytic) [Source:MGI Symbol;Acc:MGI:1913607]
Ddb1	ENSMUSG00000024740	5158.43	-0.572491	0.0784702	-7.29565	2.97212e-13	1.15805e-10	13194	Ddb1	damage specific DNA binding protein 1 [Source:MGI Symbol;Acc:MGI:1202384]
Nus1	ENSMUSG00000023068	1111.34	-0.834968	0.114758	-7.27588	3.44163e-13	1.31305e-10	52014	Nus1	NUS1 dehydrodolichyl diphosphate synthase subunit [Source:MGI Symbol;Acc:MGI:1196365]
Lman1	ENSMUSG00000041891	2181.57	-1.27693	0.175765	-7.26495	3.73185e-13	1.36683e-10	70361	Lman1	lectin, mannose-binding, 1 [Source:MGI Symbol;Acc:MGI:1917611]
Serpinb6d	ENSMUSG00000047889	86.2173	22.7175	3.1265	7.2661	3.70016e-13	1.36683e-10	238568	Serpinb6d	serine (or cysteine) peptidase inhibitor, clade B, member 6d [Source:MGI Symbol;Acc:MGI:2667783]
Slc4a2	ENSMUSG00000028962	1892.56	-1.90736	0.262748	-7.25925	3.8923e-13	1.38083e-10	20535	Slc4a2	solute carrier family 4 (anion exchanger), member 2 [Source:MGI Symbol;Acc:MGI:109351]
Jdp2	ENSMUSG00000034271	1230.03	-1.49516	0.205994	-7.25826	3.92087e-13	1.38083e-10	81703	Jdp2	Jun dimerization protein 2 [Source:MGI Symbol;Acc:MGI:1932093]
Rai14	ENSMUSG00000022246	1566.9	-1.53381	0.21159	-7.249	4.19852e-13	1.42384e-10	75646	Rai14	retinoic acid induced 14 [Source:MGI Symbol;Acc:MGI:1922896]
4930430E12Rik	ENSMUSG00000085295	49.74	-3.00286	0.414212	-7.24958	4.18058e-13	1.42384e-10	NA	4930430E12Rik	RIKEN cDNA 4930430E12 gene [Source:MGI Symbol;Acc:MGI:1918889]
Rpn1	ENSMUSG00000030062	3063.18	-0.583168	0.0807458	-7.22226	5.11292e-13	1.70242e-10	103963	Rpn1	ribophorin I [Source:MGI Symbol;Acc:MGI:98084]
Slc31a1	ENSMUSG00000066150	935.982	-0.987808	0.136827	-7.21937	5.22277e-13	1.70794e-10	20529	Slc31a1	solute carrier family 31, member 1 [Source:MGI Symbol;Acc:MGI:1333843]
Tnfrsf23	ENSMUSG00000037613	149.842	-1.9241	0.26726	-7.19935	6.04987e-13	1.94371e-10	79201	Tnfrsf23	tumor necrosis factor receptor superfamily, member 23 [Source:MGI Symbol;Acc:MGI:1930269]
Shtn1	ENSMUSG00000041362	663.495	-2.07543	0.288963	-7.18236	6.85167e-13	2.16336e-10	71653	Shtn1	shootin 1 [Source:MGI Symbol;Acc:MGI:1918903]
Fosl2	ENSMUSG00000029135	2187.84	-1.27237	0.17723	-7.17918	7.01317e-13	2.17682e-10	14284	Fosl2	fos-like antigen 2 [Source:MGI Symbol;Acc:MGI:102858]
Cthrc1	ENSMUSG00000054196	1091.62	-2.92492	0.40798	-7.16928	7.53954e-13	2.30119e-10	68588	Cthrc1	collagen triple helix repeat containing 1 [Source:MGI Symbol;Acc:MGI:1915838]
Edem3	ENSMUSG00000043019	1417.62	-0.534975	0.074712	-7.16049	8.03879e-13	2.41335e-10	66967	Edem3	ER degradation enhancer, mannosidase alpha-like 3 [Source:MGI Symbol;Acc:MGI:1914217]
Gzmc	ENSMUSG00000079186	94.1465	-7.90339	1.11063	-7.11616	1.10976e-12	3.2779e-10	14940	Gzmc	granzyme C [Source:MGI Symbol;Acc:MGI:109256]
Gna13	ENSMUSG00000020611	2079.33	-0.614105	0.0866758	-7.08508	1.38961e-12	4.03934e-10	14674	Gna13	guanine nucleotide binding protein, alpha 13 [Source:MGI Symbol;Acc:MGI:95768]
Bdh1	ENSMUSG00000046598	269.828	-2.32475	0.328245	-7.08236	1.4172e-12	4.0552e-10	71911	Bdh1	3-hydroxybutyrate dehydrogenase, type 1 [Source:MGI Symbol;Acc:MGI:1919161]
Mmp13	ENSMUSG00000050578	24185.3	-2.46892	0.349576	-7.0626	1.63411e-12	4.60391e-10	17386	Mmp13	matrix metallopeptidase 13 [Source:MGI Symbol;Acc:MGI:1340026]
Xpot	ENSMUSG00000034667	1639.31	-0.742328	0.105188	-7.05715	1.69949e-12	4.71558e-10	73192	Xpot	exportin, tRNA (nuclear export receptor for tRNAs) [Source:MGI Symbol;Acc:MGI:1920442]
Ssr1	ENSMUSG00000021427	3950.56	-0.615193	0.0875731	-7.02491	2.14205e-12	5.85484e-10	107513	Ssr1	signal sequence receptor, alpha [Source:MGI Symbol;Acc:MGI:105082]
Kdelr2	ENSMUSG00000079111	2195.66	-1.29966	0.185672	-6.99979	2.56348e-12	6.90368e-10	66913	Kdelr2	KDEL (Lys-Asp-Glu-Leu) endoplasmic reticulum protein retention receptor 2 [Source:MGI Symbol;Acc:MGI:1914163]
Arsb	ENSMUSG00000042082	3851.31	-1.71227	0.245288	-6.98064	2.93828e-12	7.79837e-10	11881	Arsb	arylsulfatase B [Source:MGI Symbol;Acc:MGI:88075]
Gpr137b	ENSMUSG00000021306	1391.09	-1.86183	0.267604	-6.95742	3.4656e-12	8.93881e-10	83924	Gpr137b	G protein-coupled receptor 137B [Source:MGI Symbol;Acc:MGI:1891463]
Tmem263	ENSMUSG00000060935	886.25	-1.28372	0.184484	-6.95841	3.44125e-12	8.93881e-10	103266	Tmem263	transmembrane protein 263 [Source:MGI Symbol;Acc:MGI:2143652]
Krt14	ENSMUSG00000045545	538.196	25.6721	3.71565	6.90918	4.87477e-12	1.23988e-09	16664	Krt14	keratin 14 [Source:MGI Symbol;Acc:MGI:96688]
Sppl2a	ENSMUSG00000027366	2578.38	-0.673518	0.0976501	-6.89726	5.30156e-12	1.32997e-09	66552	Sppl2a	signal peptide peptidase like 2A [Source:MGI Symbol;Acc:MGI:1913802]
Stt3a	ENSMUSG00000032116	2754.46	-0.671298	0.0976423	-6.87508	6.19572e-12	1.53327e-09	16430	Stt3a	STT3, subunit of the oligosaccharyltransferase complex, homolog A (S. cerevisiae) [Source:MGI Symbol;Acc:MGI:105124]
Hapln4	ENSMUSG00000007594	114	-3.44975	0.503117	-6.85675	7.04458e-12	1.7201e-09	330790	Hapln4	hyaluronan and proteoglycan link protein 4 [Source:MGI Symbol;Acc:MGI:2679531]
Slc39a1	ENSMUSG00000052310	2330.96	-1.34813	0.196846	-6.84866	7.45434e-12	1.7962e-09	30791	Slc39a1	solute carrier family 39 (zinc transporter), member 1 [Source:MGI Symbol;Acc:MGI:1353474]
Cd68	ENSMUSG00000018774	2677.9	-1.35116	0.197946	-6.82589	8.73813e-12	2.0782e-09	12514	Cd68	CD68 antigen [Source:MGI Symbol;Acc:MGI:88342]
Spaar	ENSMUSG00000028475	83.8182	1.36111	0.200631	6.78411	1.16806e-11	2.74239e-09	71406	Spaar	small regulatory polypeptide of amino acid response [Source:MGI Symbol;Acc:MGI:1918656]
Ufsp2	ENSMUSG00000031634	575.85	-0.671723	0.0991707	-6.7734	1.25791e-11	2.91596e-09	192169	Ufsp2	UFM1-specific peptidase 2 [Source:MGI Symbol;Acc:MGI:1913679]
Slc13a3	ENSMUSG00000018459	103.554	-2.49764	0.369539	-6.7588	1.39137e-11	3.18501e-09	114644	Slc13a3	solute carrier family 13 (sodium-dependent dicarboxylate transporter), member 3 [Source:MGI Symbol;Acc:MGI:2149635]
Ctsz	ENSMUSG00000016256	3941	-1.19063	0.176333	-6.75217	1.45653e-11	3.29302e-09	64138	Ctsz	cathepsin Z [Source:MGI Symbol;Acc:MGI:1891190]
Pdia3	ENSMUSG00000027248	6738.68	-0.584859	0.0866928	-6.74634	1.51625e-11	3.38623e-09	14827	Pdia3	protein disulfide isomerase associated 3 [Source:MGI Symbol;Acc:MGI:95834]
Dnmt3a	ENSMUSG00000020661	2214.48	-0.856216	0.127311	-6.72537	1.75152e-11	3.81853e-09	13435	Dnmt3a	DNA methyltransferase 3A [Source:MGI Symbol;Acc:MGI:1261827]
Hexb	ENSMUSG00000021665	1941.78	-1.33546	0.198565	-6.72556	1.7492e-11	3.81853e-09	15212	Hexb	hexosaminidase B [Source:MGI Symbol;Acc:MGI:96074]
Gzmb	ENSMUSG00000015437	43.847	-3.7254	0.554774	-6.71516	1.87863e-11	4.04746e-09	14939	Gzmb	granzyme B [Source:MGI Symbol;Acc:MGI:109267]
Clcn7	ENSMUSG00000036636	1815.64	-1.28927	0.192289	-6.70484	2.01624e-11	4.29341e-09	26373	Clcn7	chloride channel, voltage-sensitive 7 [Source:MGI Symbol;Acc:MGI:1347048]
Spp1	ENSMUSG00000029304	35298.3	-2.22713	0.332508	-6.69797	2.11339e-11	4.44857e-09	20750	Spp1	secreted phosphoprotein 1 [Source:MGI Symbol;Acc:MGI:98389]
Apln	ENSMUSG00000037010	195.835	-2.08342	0.311153	-6.69583	2.14452e-11	4.4628e-09	30878	Apln	apelin [Source:MGI Symbol;Acc:MGI:1353624]
Pdia5	ENSMUSG00000022844	322.24	-1.3253	0.198	-6.69345	2.17964e-11	4.48492e-09	72599	Pdia5	protein disulfide isomerase associated 5 [Source:MGI Symbol;Acc:MGI:1919849]
Sfrp4	ENSMUSG00000021319	2455.62	-2.04358	0.305668	-6.68563	2.29941e-11	4.67879e-09	20379	Sfrp4	secreted frizzled-related protein 4 [Source:MGI Symbol;Acc:MGI:892010]
Rnf19b	ENSMUSG00000028793	1625.86	-1.07951	0.16176	-6.67353	2.49725e-11	5.02551e-09	75234	Rnf19b	ring finger protein 19B [Source:MGI Symbol;Acc:MGI:1922484]
Hdlbp	ENSMUSG00000034088	8497.5	-1.0118	0.151745	-6.66776	2.59732e-11	5.17008e-09	110611	Hdlbp	high density lipoprotein (HDL) binding protein [Source:MGI Symbol;Acc:MGI:99256]
Mfap2	ENSMUSG00000060572	331.876	-2.09621	0.314921	-6.6563	2.80801e-11	5.52936e-09	17150	Mfap2	microfibrillar-associated protein 2 [Source:MGI Symbol;Acc:MGI:99559]
Slc18a1	ENSMUSG00000036330	71.0363	-3.51924	0.529323	-6.64857	2.95945e-11	5.76558e-09	110877	Slc18a1	solute carrier family 18 (vesicular monoamine), member 1 [Source:MGI Symbol;Acc:MGI:106684]
Sec61a1	ENSMUSG00000030082	2723.81	-1.04186	0.157115	-6.63116	3.33057e-11	6.42028e-09	53421	Sec61a1	Sec61 alpha 1 subunit (S. cerevisiae) [Source:MGI Symbol;Acc:MGI:1858417]
Adra2a	ENSMUSG00000033717	222.009	-1.80626	0.272879	-6.61927	3.60968e-11	6.88584e-09	11551	Adra2a	adrenergic receptor, alpha 2a [Source:MGI Symbol;Acc:MGI:87934]
C77080	ENSMUSG00000050390	884.423	-1.9849	0.299968	-6.61704	3.6647e-11	6.91873e-09	97130	C77080	expressed sequence C77080 [Source:MGI Symbol;Acc:MGI:2140651]
Abitram	ENSMUSG00000038827	299.799	-0.674755	0.102043	-6.61248	3.77941e-11	7.06248e-09	230234	Abitram	actin binding transcription modulator [Source:MGI Symbol;Acc:MGI:2677850]
Srm	ENSMUSG00000006442	702.101	-0.874872	0.132525	-6.60156	4.0686e-11	7.52075e-09	20810	Srm	spermidine synthase [Source:MGI Symbol;Acc:MGI:102690]
Tnn	ENSMUSG00000026725	2966.86	-2.25304	0.341361	-6.60017	4.10678e-11	7.52075e-09	329278	Tnn	tenascin N [Source:MGI Symbol;Acc:MGI:2665790]
Ptar1	ENSMUSG00000074925	1084.25	-0.879442	0.133323	-6.5963	4.21536e-11	7.64316e-09	72351	Ptar1	protein prenyltransferase alpha subunit repeat containing 1 [Source:MGI Symbol;Acc:MGI:1921875]
Mmp14	ENSMUSG00000000957	7387.13	-2.02358	0.308024	-6.56955	5.04688e-11	9.06113e-09	17387	Mmp14	matrix metallopeptidase 14 (membrane-inserted) [Source:MGI Symbol;Acc:MGI:101900]
Hyal1	ENSMUSG00000010051	197.895	-1.88003	0.286548	-6.56096	5.34614e-11	9.50522e-09	15586	Hyal1	hyaluronoglucosaminidase 1 [Source:MGI Symbol;Acc:MGI:96298]
Itpripl2	ENSMUSG00000095115	3004.4	-1.12031	0.171385	-6.5368	6.28479e-11	1.10667e-08	319622	Itpripl2	inositol 1,4,5-triphosphate receptor interacting protein-like 2 [Source:MGI Symbol;Acc:MGI:2442416]
Slc20a2	ENSMUSG00000037656	973.918	-1.10037	0.168665	-6.52398	6.84677e-11	1.19414e-08	20516	Slc20a2	solute carrier family 20, member 2 [Source:MGI Symbol;Acc:MGI:97851]
Rufy4	ENSMUSG00000061815	258.785	-1.73129	0.266072	-6.50684	7.67488e-11	1.32594e-08	435626	Rufy4	RUN and FYVE domain containing 4 [Source:MGI Symbol;Acc:MGI:3588214]
Atp6v1h	ENSMUSG00000033793	1075.05	-0.936825	0.144109	-6.50081	7.98889e-11	1.3673e-08	108664	Atp6v1h	ATPase, H+ transporting, lysosomal V1 subunit H [Source:MGI Symbol;Acc:MGI:1914864]
Mydgf	ENSMUSG00000019579	773.601	-0.794871	0.122451	-6.49134	8.50735e-11	1.44255e-08	28106	Mydgf	myeloid derived growth factor [Source:MGI Symbol;Acc:MGI:2156020]
Galnt6	ENSMUSG00000037280	567.427	-1.54002	0.237875	-6.47405	9.54114e-11	1.603e-08	207839	Galnt6	polypeptide N-acetylgalactosaminyltransferase 6 [Source:MGI Symbol;Acc:MGI:1891640]
P4hb	ENSMUSG00000025130	10007	-0.887832	0.137875	-6.43939	1.19955e-10	1.99703e-08	18453	P4hb	prolyl 4-hydroxylase, beta polypeptide [Source:MGI Symbol;Acc:MGI:97464]
Fam91a1	ENSMUSG00000037119	1661.27	-0.456611	0.0709397	-6.43661	1.22173e-10	2.01563e-08	210998	Fam91a1	family with sequence similarity 91, member A1 [Source:MGI Symbol;Acc:MGI:1277178]
Sec13	ENSMUSG00000030298	1452.51	-0.579729	0.0901288	-6.43223	1.25746e-10	2.05606e-08	110379	Sec13	SEC13 homolog, nuclear pore and COPII coat complex component [Source:MGI Symbol;Acc:MGI:99832]
Pdgfb	ENSMUSG00000000489	955.147	-1.33892	0.208567	-6.4196	1.36631e-10	2.16925e-08	18591	Pdgfb	platelet derived growth factor, B polypeptide [Source:MGI Symbol;Acc:MGI:97528]
Tcirg1	ENSMUSG00000001750	4046.69	-1.28751	0.200515	-6.42101	1.35369e-10	2.16925e-08	27060	Tcirg1	T cell, immune regulator 1, ATPase, H+ transporting, lysosomal V0 protein A3 [Source:MGI Symbol;Acc:MGI:1350931]
Adcy3	ENSMUSG00000020654	959.581	-1.39954	0.21808	-6.41754	1.38493e-10	2.16925e-08	104111	Adcy3	adenylate cyclase 3 [Source:MGI Symbol;Acc:MGI:99675]
Crct1	ENSMUSG00000027913	179.042	23.8454	3.71572	6.41743	1.38591e-10	2.16925e-08	74175	Crct1	cysteine-rich C-terminal 1 [Source:MGI Symbol;Acc:MGI:1921425]
Ctsk	ENSMUSG00000028111	26736.8	-2.69987	0.42065	-6.41834	1.37768e-10	2.16925e-08	13038	Ctsk	cathepsin K [Source:MGI Symbol;Acc:MGI:107823]
Dsc1	ENSMUSG00000044322	134.912	23.8223	3.71577	6.41115	1.44428e-10	2.24145e-08	13505	Dsc1	desmocollin 1 [Source:MGI Symbol;Acc:MGI:109173]
Myo1b	ENSMUSG00000018417	1921.01	-1.54821	0.241682	-6.406	1.49389e-10	2.29897e-08	17912	Myo1b	myosin IB [Source:MGI Symbol;Acc:MGI:107752]
Fmo2	ENSMUSG00000040170	1113.6	1.80969	0.282859	6.39784	1.57591e-10	2.38509e-08	55990	Fmo2	flavin containing monooxygenase 2 [Source:MGI Symbol;Acc:MGI:1916776]
Tm4sf19	ENSMUSG00000079625	244.193	-1.92368	0.300623	-6.39898	1.56422e-10	2.38509e-08	277203	Tm4sf19	transmembrane 4 L six family member 19 [Source:MGI Symbol;Acc:MGI:3645933]
Arhgef26	ENSMUSG00000036885	80.5764	-1.39682	0.218399	-6.39571	1.59801e-10	2.39872e-08	622434	Arhgef26	Rho guanine nucleotide exchange factor (GEF) 26 [Source:MGI Symbol;Acc:MGI:1918053]
Arcn1	ENSMUSG00000032096	4233.86	-0.66783	0.104583	-6.38567	1.70645e-10	2.54067e-08	213827	Arcn1	archain 1 [Source:MGI Symbol;Acc:MGI:2387591]
Ighm	ENSMUSG00000076617	17640.9	2.43773	0.382201	6.37813	1.79259e-10	2.6474e-08	NA	Ighm	immunoglobulin heavy constant mu [Source:MGI Symbol;Acc:MGI:96448]
Galnt3	ENSMUSG00000026994	343.977	-1.47524	0.231577	-6.37043	1.88503e-10	2.76164e-08	14425	Galnt3	polypeptide N-acetylgalactosaminyltransferase 3 [Source:MGI Symbol;Acc:MGI:894695]
Srprb	ENSMUSG00000032553	833.114	-0.853787	0.134078	-6.36784	1.91711e-10	2.78635e-08	20818	Srprb	signal recognition particle receptor, B subunit [Source:MGI Symbol;Acc:MGI:102964]
Snd1	ENSMUSG00000001424	2218.18	-0.786165	0.123547	-6.36329	1.97478e-10	2.8338e-08	56463	Snd1	staphylococcal nuclease and tudor domain containing 1 [Source:MGI Symbol;Acc:MGI:1929266]
Entpd7	ENSMUSG00000025192	339.425	-0.997608	0.156787	-6.36283	1.98071e-10	2.8338e-08	93685	Entpd7	ectonucleoside triphosphate diphosphohydrolase 7 [Source:MGI Symbol;Acc:MGI:2135885]
Csrp2	ENSMUSG00000020186	438.935	-1.65492	0.261	-6.34068	2.28749e-10	3.24735e-08	13008	Csrp2	cysteine and glycine-rich protein 2 [Source:MGI Symbol;Acc:MGI:1202907]
Rcn1	ENSMUSG00000005973	1604.08	-1.51082	0.238647	-6.33076	2.43952e-10	3.43654e-08	19672	Rcn1	reticulocalbin 1 [Source:MGI Symbol;Acc:MGI:104559]
Lce1m	ENSMUSG00000027912	112.031	23.4898	3.71581	6.32159	2.58887e-10	3.61908e-08	66203	Lce1m	late cornified envelope 1M [Source:MGI Symbol;Acc:MGI:1913453]
Csnk1g3	ENSMUSG00000073563	799.063	-0.737474	0.117078	-6.29901	2.99546e-10	4.15575e-08	70425	Csnk1g3	casein kinase 1, gamma 3 [Source:MGI Symbol;Acc:MGI:1917675]
Bcan	ENSMUSG00000004892	143.978	-3.39946	0.540444	-6.29012	3.1722e-10	4.33527e-08	12032	Bcan	brevican [Source:MGI Symbol;Acc:MGI:1096385]
Hs2st1	ENSMUSG00000040151	843.983	-1.05042	0.166971	-6.29106	3.15315e-10	4.33527e-08	23908	Hs2st1	heparan sulfate 2-O-sulfotransferase 1 [Source:MGI Symbol;Acc:MGI:1346049]
Rab38	ENSMUSG00000030559	203.461	-1.30024	0.206761	-6.28862	3.20292e-10	4.34482e-08	72433	Rab38	RAB38, member RAS oncogene family [Source:MGI Symbol;Acc:MGI:1919683]
Krt15	ENSMUSG00000054146	113.553	23.3513	3.71582	6.28429	3.29354e-10	4.43489e-08	16665	Krt15	keratin 15 [Source:MGI Symbol;Acc:MGI:96689]
Rcan3	ENSMUSG00000059713	593.351	-1.13975	0.181466	-6.2808	3.36833e-10	4.5025e-08	53902	Rcan3	regulator of calcineurin 3 [Source:MGI Symbol;Acc:MGI:1858220]
Lif	ENSMUSG00000034394	174.991	-2.53475	0.4042	-6.27103	3.58657e-10	4.75948e-08	16878	Lif	leukemia inhibitory factor [Source:MGI Symbol;Acc:MGI:96787]
Hexa	ENSMUSG00000025232	3890.23	-0.906177	0.144647	-6.26475	3.73417e-10	4.9197e-08	15211	Hexa	hexosaminidase A [Source:MGI Symbol;Acc:MGI:96073]
Tnfrsf11a	ENSMUSG00000026321	568.512	-1.98117	0.316343	-6.26273	3.78297e-10	4.9484e-08	21934	Tnfrsf11a	tumor necrosis factor receptor superfamily, member 11a, NFKB activator [Source:MGI Symbol;Acc:MGI:1314891]
Tbl2	ENSMUSG00000005374	714.792	-0.810078	0.129497	-6.25558	3.96047e-10	5.10918e-08	27368	Tbl2	transducin (beta)-like 2 [Source:MGI Symbol;Acc:MGI:1351652]
Sorcs2	ENSMUSG00000029093	542.393	-1.55515	0.248691	-6.25335	4.01748e-10	5.10918e-08	81840	Sorcs2	sortilin-related VPS10 domain containing receptor 2 [Source:MGI Symbol;Acc:MGI:1932289]
Qsox1	ENSMUSG00000033684	1603.62	-1.16418	0.186162	-6.25356	4.01211e-10	5.10918e-08	104009	Qsox1	quiescin Q6 sulfhydryl oxidase 1 [Source:MGI Symbol;Acc:MGI:1330818]
Bdkrb1	ENSMUSG00000041347	29.2057	-4.17731	0.667983	-6.25361	4.01065e-10	5.10918e-08	12061	Bdkrb1	bradykinin receptor, beta 1 [Source:MGI Symbol;Acc:MGI:88144]
Dmp1	ENSMUSG00000029307	3682.14	-2.06809	0.331365	-6.2411	4.34496e-10	5.48753e-08	13406	Dmp1	dentin matrix protein 1 [Source:MGI Symbol;Acc:MGI:94910]
Acap2	ENSMUSG00000049076	2871.77	-0.761406	0.122041	-6.23896	4.40503e-10	5.5253e-08	78618	Acap2	ArfGAP with coiled-coil, ankyrin repeat and PH domains 2 [Source:MGI Symbol;Acc:MGI:1925868]
Tspan13	ENSMUSG00000020577	827.114	0.907896	0.14568	6.23214	4.60117e-10	5.73206e-08	66109	Tspan13	tetraspanin 13 [Source:MGI Symbol;Acc:MGI:1913359]
Sema4d	ENSMUSG00000021451	2571.26	-1.03416	0.166342	-6.21706	5.06567e-10	6.26808e-08	20354	Sema4d	sema domain, immunoglobulin domain (Ig), transmembrane domain (TM) and short cytoplasmic domain, (semaphorin) 4D [Source:MGI Symbol;Acc:MGI:109244]
Sema4d-1	ENSMUSG00000021451	2571.26	-1.03416	0.166342	-6.21706	5.06567e-10	6.26808e-08	115488166	Sema4d	sema domain, immunoglobulin domain (Ig), transmembrane domain (TM) and short cytoplasmic domain, (semaphorin) 4D [Source:MGI Symbol;Acc:MGI:109244]
Kit	ENSMUSG00000005672	1286.21	1.29515	0.208371	6.21559	5.11335e-10	6.28435e-08	16590	Kit	KIT proto-oncogene receptor tyrosine kinase [Source:MGI Symbol;Acc:MGI:96677]
Kidins220	ENSMUSG00000036333	3347.61	-1.16345	0.187214	-6.21454	5.14745e-10	6.28435e-08	77480	Kidins220	kinase D-interacting substrate 220 [Source:MGI Symbol;Acc:MGI:1924730]
Rab1a	ENSMUSG00000020149	2988.19	-0.470692	0.0758656	-6.20429	5.49433e-10	6.66342e-08	19324	Rab1a	RAB1A, member RAS oncogene family [Source:MGI Symbol;Acc:MGI:97842]
Aldh1l2	ENSMUSG00000020256	416.725	-2.59669	0.420044	-6.18194	6.33186e-10	7.58643e-08	216188	Aldh1l2	aldehyde dehydrogenase 1 family, member L2 [Source:MGI Symbol;Acc:MGI:2444680]
Pla2g2f	ENSMUSG00000028749	78.7974	22.9709	3.7159	6.18178	6.33825e-10	7.58643e-08	26971	Pla2g2f	phospholipase A2, group IIF [Source:MGI Symbol;Acc:MGI:1349661]
Sgpl1	ENSMUSG00000020097	2450.23	-0.744651	0.120505	-6.17943	6.43325e-10	7.65014e-08	20397	Sgpl1	sphingosine phosphate lyase 1 [Source:MGI Symbol;Acc:MGI:1261415]
Ccdc116	ENSMUSG00000022768	36.1268	-2.14934	0.348281	-6.17128	6.77374e-10	7.9785e-08	76872	Ccdc116	coiled-coil domain containing 116 [Source:MGI Symbol;Acc:MGI:1924122]
Ext1	ENSMUSG00000061731	1323.29	-1.53196	0.248261	-6.17075	6.79652e-10	7.9785e-08	14042	Ext1	exostosin glycosyltransferase 1 [Source:MGI Symbol;Acc:MGI:894663]
Ykt6	ENSMUSG00000002741	2021.28	-0.803474	0.130441	-6.1597	7.28838e-10	8.50141e-08	56418	Ykt6	YKT6 v-SNARE homolog (S. cerevisiae) [Source:MGI Symbol;Acc:MGI:1927550]
Gask1a	ENSMUSG00000038233	163.118	-1.80651	0.29368	-6.15128	7.68597e-10	8.90843e-08	245050	Gask1a	golgi associated kinase 1A [Source:MGI Symbol;Acc:MGI:3041196]
Copb2	ENSMUSG00000032458	2836.76	-0.622992	0.101372	-6.14563	7.96472e-10	9.17346e-08	50797	Copb2	coatomer protein complex, subunit beta 2 (beta prime) [Source:MGI Symbol;Acc:MGI:1354962]
Sdr16c6	ENSMUSG00000071019	71.5414	22.8244	3.71593	6.14232	8.13256e-10	9.30822e-08	242286	Sdr16c6	short chain dehydrogenase/reductase family 16C, member 6 [Source:MGI Symbol;Acc:MGI:2685269]
Eif1a	ENSMUSG00000057561	937.059	-0.500655	0.0816337	-6.13295	8.62649e-10	9.81053e-08	13664	Eif1a	eukaryotic translation initiation factor 1A [Source:MGI Symbol;Acc:MGI:95298]
Arl1	ENSMUSG00000060904	2051.74	-0.723265	0.11795	-6.13199	8.67856e-10	9.81053e-08	104303	Arl1	ADP-ribosylation factor-like 1 [Source:MGI Symbol;Acc:MGI:99436]
Chsy1	ENSMUSG00000032640	982.723	-0.930494	0.152113	-6.11711	9.52847e-10	1.07052e-07	269941	Chsy1	chondroitin sulfate synthase 1 [Source:MGI Symbol;Acc:MGI:2681120]
Tmed2	ENSMUSG00000029390	2648	-0.400149	0.0654669	-6.11224	9.8244e-10	1.09039e-07	56334	Tmed2	transmembrane p24 trafficking protein 2 [Source:MGI Symbol;Acc:MGI:1929269]
Myo1d	ENSMUSG00000035441	2588	-1.67749	0.274411	-6.11307	9.7733e-10	1.09039e-07	338367	Myo1d	myosin ID [Source:MGI Symbol;Acc:MGI:107728]
Gm94	ENSMUSG00000071858	56.5403	22.689	3.71596	6.10581	1.02283e-09	1.12838e-07	225443	Gm94	predicted gene 94 [Source:MGI Symbol;Acc:MGI:2684940]
Dap	ENSMUSG00000039168	2542.85	-1.02755	0.168348	-6.10373	1.03624e-09	1.13633e-07	223453	Dap	death-associated protein [Source:MGI Symbol;Acc:MGI:1918190]
Uso1	ENSMUSG00000029407	2037.74	-0.63076	0.103417	-6.09921	1.06596e-09	1.16196e-07	56041	Uso1	USO1 vesicle docking factor [Source:MGI Symbol;Acc:MGI:1929095]
Slc6a8	ENSMUSG00000019558	1600.36	-1.56052	0.255937	-6.0973	1.07873e-09	1.16489e-07	102857	Slc6a8	solute carrier family 6 (neurotransmitter transporter, creatine), member 8 [Source:MGI Symbol;Acc:MGI:2147834]
Atp1a1	ENSMUSG00000033161	6722.28	-0.93809	0.153868	-6.09673	1.08263e-09	1.16489e-07	11928	Atp1a1	ATPase, Na+/K+ transporting, alpha 1 polypeptide [Source:MGI Symbol;Acc:MGI:88105]
Flg	ENSMUSG00000102439	59.8534	22.6523	3.71594	6.09597	1.08773e-09	1.16489e-07	14246	Flg	filaggrin [Source:MGI Symbol;Acc:MGI:95553]
Plekhm1	ENSMUSG00000034247	1516.46	-0.948994	0.155804	-6.09096	1.12238e-09	1.195e-07	353047	Plekhm1	pleckstrin homology domain containing, family M (with RUN domain) member 1 [Source:MGI Symbol;Acc:MGI:2443207]
Lce1a1	ENSMUSG00000057609	50.7827	22.6279	3.71598	6.08935	1.13367e-09	1.20005e-07	67127	Lce1a1	late cornified envelope 1A1 [Source:MGI Symbol;Acc:MGI:1914377]
Mt3	ENSMUSG00000031760	498.272	-2.93323	0.481826	-6.08775	1.1451e-09	1.20518e-07	17751	Mt3	metallothionein 3 [Source:MGI Symbol;Acc:MGI:97173]
Surf4	ENSMUSG00000014867	4008.17	-0.876067	0.144141	-6.07785	1.21807e-09	1.27466e-07	20932	Surf4	surfeit gene 4 [Source:MGI Symbol;Acc:MGI:98445]
Galnt12	ENSMUSG00000039774	118.951	-1.12736	0.185533	-6.0763	1.22984e-09	1.27966e-07	230145	Galnt12	polypeptide N-acetylgalactosaminyltransferase 12 [Source:MGI Symbol;Acc:MGI:2444664]
P4ha1	ENSMUSG00000019916	1526.65	-1.2836	0.211499	-6.06904	1.28674e-09	1.33131e-07	18451	P4ha1	procollagen-proline, 2-oxoglutarate 4-dioxygenase (proline 4-hydroxylase), alpha 1 polypeptide [Source:MGI Symbol;Acc:MGI:97463]
Chid1	ENSMUSG00000025512	462.334	-0.629182	0.103702	-6.0672	1.30158e-09	1.33909e-07	68038	Chid1	chitinase domain containing 1 [Source:MGI Symbol;Acc:MGI:1915288]
Gfra4	ENSMUSG00000027316	64.5085	-1.71074	0.282157	-6.06305	1.33561e-09	1.36643e-07	14588	Gfra4	glial cell line derived neurotrophic factor family receptor alpha 4 [Source:MGI Symbol;Acc:MGI:1341873]
C1qtnf6	ENSMUSG00000022440	1912.87	-2.309	0.381027	-6.05993	1.36179e-09	1.38547e-07	72709	C1qtnf6	C1q and tumor necrosis factor related protein 6 [Source:MGI Symbol;Acc:MGI:1919959]
Itga2	ENSMUSG00000015533	812.006	-1.03856	0.171519	-6.05506	1.40366e-09	1.42017e-07	16398	Itga2	integrin alpha 2 [Source:MGI Symbol;Acc:MGI:96600]
Igsf11	ENSMUSG00000022790	32.5764	-2.31797	0.383024	-6.05175	1.43277e-09	1.44167e-07	207683	Igsf11	immunoglobulin superfamily, member 11 [Source:MGI Symbol;Acc:MGI:2388477]
Lce1c	ENSMUSG00000042092	45.1456	22.4585	3.71603	6.04368	1.50635e-09	1.50742e-07	73719	Lce1c	late cornified envelope 1C [Source:MGI Symbol;Acc:MGI:1920969]
Cipc	ENSMUSG00000034157	681.652	-0.599843	0.0993121	-6.03998	1.54137e-09	1.53409e-07	217732	Cipc	CLOCK interacting protein, circadian [Source:MGI Symbol;Acc:MGI:1919185]
Kif26b	ENSMUSG00000026494	165.243	-2.72273	0.452009	-6.02362	1.7056e-09	1.68835e-07	269152	Kif26b	kinesin family member 26B [Source:MGI Symbol;Acc:MGI:2447076]
Lce1b	ENSMUSG00000027923	40.9845	22.3443	3.71606	6.0129	1.82232e-09	1.7942e-07	68720	Lce1b	late cornified envelope 1B [Source:MGI Symbol;Acc:MGI:1915970]
Gmppb	ENSMUSG00000070284	249.989	-1.00132	0.166736	-6.00541	1.90848e-09	1.86899e-07	331026	Gmppb	GDP-mannose pyrophosphorylase B [Source:MGI Symbol;Acc:MGI:2660880]
Dnase1l3	ENSMUSG00000025279	384.104	1.52119	0.25358	5.99886	1.98703e-09	1.93556e-07	13421	Dnase1l3	deoxyribonuclease 1-like 3 [Source:MGI Symbol;Acc:MGI:1314633]
Gpr153	ENSMUSG00000042804	1023.88	-1.7856	0.297728	-5.99741	2.00489e-09	1.94262e-07	100129	Gpr153	G protein-coupled receptor 153 [Source:MGI Symbol;Acc:MGI:1916157]
Lox	ENSMUSG00000024529	6300.18	-1.95423	0.326056	-5.99355	2.05308e-09	1.97884e-07	16948	Lox	lysyl oxidase [Source:MGI Symbol;Acc:MGI:96817]
Gars	ENSMUSG00000029777	1819.2	-0.651774	0.109061	-5.97625	2.28332e-09	2.18923e-07	353172	Gars	glycyl-tRNA synthetase [Source:MGI Symbol;Acc:MGI:2449057]
Slc38a10	ENSMUSG00000061306	3433.59	-1.05971	0.177367	-5.97464	2.30593e-09	2.1994e-07	72055	Slc38a10	solute carrier family 38, member 10 [Source:MGI Symbol;Acc:MGI:1919305]
Kcnh2	ENSMUSG00000038319	107.241	-2.1807	0.36508	-5.97323	2.32605e-09	2.2071e-07	16511	Kcnh2	potassium voltage-gated channel, subfamily H (eag-related), member 2 [Source:MGI Symbol;Acc:MGI:1341722]
Mdfic	ENSMUSG00000041390	956.41	-1.02013	0.170916	-5.9686	2.39296e-09	2.25888e-07	16543	Mdfic	MyoD family inhibitor domain containing [Source:MGI Symbol;Acc:MGI:104611]
Wipi1	ENSMUSG00000041895	1355.89	-0.863254	0.14472	-5.965	2.44636e-09	2.29745e-07	52639	Wipi1	WD repeat domain, phosphoinositide interacting 1 [Source:MGI Symbol;Acc:MGI:1261864]
Cstb	ENSMUSG00000005054	1105.38	-1.39544	0.234099	-5.9609	2.50849e-09	2.34378e-07	13014	Cstb	cystatin B [Source:MGI Symbol;Acc:MGI:109514]
Gga2	ENSMUSG00000030872	1002.55	-0.653804	0.109712	-5.9593	2.53319e-09	2.34625e-07	74105	Gga2	golgi associated, gamma adaptin ear containing, ARF binding protein 2 [Source:MGI Symbol;Acc:MGI:1921355]
2310050C09Rik	ENSMUSG00000090314	38.9672	22.1447	3.71613	5.95907	2.53676e-09	2.34625e-07	66533	2310050C09Rik	RIKEN cDNA 2310050C09 gene [Source:MGI Symbol;Acc:MGI:1913783]
Hey1	ENSMUSG00000040289	326.342	-1.88975	0.317219	-5.95723	2.56545e-09	2.36086e-07	15213	Hey1	hairy/enhancer-of-split related with YRPW motif 1 [Source:MGI Symbol;Acc:MGI:1341800]
Col5a1	ENSMUSG00000026837	14051.1	-2.38903	0.401413	-5.95154	2.65629e-09	2.43223e-07	12831	Col5a1	collagen, type V, alpha 1 [Source:MGI Symbol;Acc:MGI:88457]
Lce1d	ENSMUSG00000103243	33.9435	22.109	3.71615	5.94943	2.69071e-09	2.45149e-07	69611	Lce1d	late cornified envelope 1D [Source:MGI Symbol;Acc:MGI:1916861]
Odaph	ENSMUSG00000096035	13.0444	-5.02594	0.846925	-5.93433	2.95039e-09	2.67478e-07	381651	Odaph	odontogenesis associated phosphoprotein [Source:MGI Symbol;Acc:MGI:2685891]
Arf4	ENSMUSG00000021877	2841.07	-1.01848	0.17166	-5.93313	2.97209e-09	2.68117e-07	11843	Arf4	ADP-ribosylation factor 4 [Source:MGI Symbol;Acc:MGI:99433]
Vash1	ENSMUSG00000021256	241.521	-1.56443	0.263719	-5.93218	2.98938e-09	2.68355e-07	238328	Vash1	vasohibin 1 [Source:MGI Symbol;Acc:MGI:2442543]
Slc9b2	ENSMUSG00000037994	1349.2	-2.66649	0.449609	-5.93069	3.01665e-09	2.69482e-07	97086	Slc9b2	solute carrier family 9, subfamily B (NHA2, cation proton antiporter 2), member 2 [Source:MGI Symbol;Acc:MGI:2140077]
Lce1f	ENSMUSG00000042124	29.9668	22.0053	3.7162	5.92145	3.19115e-09	2.83687e-07	67828	Lce1f	late cornified envelope 1F [Source:MGI Symbol;Acc:MGI:1915078]
Plxna1	ENSMUSG00000030084	1549.68	-1.0613	0.179368	-5.91689	3.28085e-09	2.90253e-07	18844	Plxna1	plexin A1 [Source:MGI Symbol;Acc:MGI:107685]
Vpreb1	ENSMUSG00000059305	106.578	2.3919	0.405012	5.90575	3.51049e-09	3.09075e-07	22362	Vpreb1	pre-B lymphocyte gene 1 [Source:MGI Symbol;Acc:MGI:98936]
Tpp1	ENSMUSG00000030894	2184.52	-0.707973	0.120157	-5.89204	3.81451e-09	3.34235e-07	12751	Tpp1	tripeptidyl peptidase I [Source:MGI Symbol;Acc:MGI:1336194]
Uap1l1	ENSMUSG00000026956	861.134	-0.900002	0.152813	-5.88955	3.87244e-09	3.37695e-07	227620	Uap1l1	UDP-N-acteylglucosamine pyrophosphorylase 1-like 1 [Source:MGI Symbol;Acc:MGI:2443318]
Kprp	ENSMUSG00000059832	31.6904	21.8825	3.71624	5.88835	3.90064e-09	3.38542e-07	433619	Kprp	keratinocyte expressed, proline-rich [Source:MGI Symbol;Acc:MGI:1920981]
Armcx4	ENSMUSG00000049804	490.248	-1.31167	0.22287	-5.88538	3.97144e-09	3.43062e-07	100503043	Armcx4	armadillo repeat containing, X-linked 4 [Source:MGI Symbol;Acc:MGI:2147887]
Col6a3	ENSMUSG00000048126	12973.2	-2.47173	0.420165	-5.88277	4.03464e-09	3.46884e-07	12835	Col6a3	collagen, type VI, alpha 3 [Source:MGI Symbol;Acc:MGI:88461]
Dtx4	ENSMUSG00000039982	912.638	-1.08022	0.183664	-5.88153	4.06495e-09	3.47857e-07	207521	Dtx4	deltex 4, E3 ubiquitin ligase [Source:MGI Symbol;Acc:MGI:2672905]
Copb1	ENSMUSG00000030754	2140.81	-0.583809	0.099386	-5.87415	4.25008e-09	3.62008e-07	70349	Copb1	coatomer protein complex, subunit beta 1 [Source:MGI Symbol;Acc:MGI:1917599]
Gja1	ENSMUSG00000050953	7842.84	-1.82185	0.310446	-5.86849	4.39769e-09	3.72847e-07	14609	Gja1	gap junction protein, alpha 1 [Source:MGI Symbol;Acc:MGI:95713]
Clptm1l	ENSMUSG00000021610	2053.14	-0.489181	0.0836463	-5.84821	4.96882e-09	4.19327e-07	218335	Clptm1l	CLPTM1-like [Source:MGI Symbol;Acc:MGI:2442892]
Plod3	ENSMUSG00000004846	1078.03	-0.664488	0.11369	-5.84471	5.07441e-09	4.26274e-07	26433	Plod3	procollagen-lysine, 2-oxoglutarate 5-dioxygenase 3 [Source:MGI Symbol;Acc:MGI:1347008]
Mtap	ENSMUSG00000062937	350.275	-0.815007	0.139482	-5.84309	5.12426e-09	4.26617e-07	66902	Mtap	methylthioadenosine phosphorylase [Source:MGI Symbol;Acc:MGI:1914152]
Lce1i	ENSMUSG00000068888	25.2528	21.7147	3.71633	5.84306	5.12509e-09	4.26617e-07	76585	Lce1i	late cornified envelope 1I [Source:MGI Symbol;Acc:MGI:1923835]
Mcfd2	ENSMUSG00000024150	1200.05	-0.602894	0.10322	-5.84089	5.19238e-09	4.30263e-07	193813	Mcfd2	multiple coagulation factor deficiency 2 [Source:MGI Symbol;Acc:MGI:2183439]
Dsg3	ENSMUSG00000056632	39.9137	21.6708	3.71633	5.83125	5.50141e-09	4.53816e-07	13512	Dsg3	desmoglein 3 [Source:MGI Symbol;Acc:MGI:99499]
Pter	ENSMUSG00000026730	215.035	-1.40946	0.241792	-5.82921	5.56894e-09	4.55286e-07	19212	Pter	phosphotriesterase related [Source:MGI Symbol;Acc:MGI:107372]
CT010467.1	ENSMUSG00000106106	191334	-1.54379	0.264813	-5.82972	5.55197e-09	4.55286e-07	NA	CT010467.1	18s RNA, related sequence 5
Nbas	ENSMUSG00000020576	674.706	-0.917758	0.157528	-5.82601	5.67667e-09	4.62031e-07	71169	Nbas	neuroblastoma amplified sequence [Source:MGI Symbol;Acc:MGI:1918419]
Ankrd13b	ENSMUSG00000037907	389.045	-1.39225	0.239024	-5.82474	5.72019e-09	4.63512e-07	268445	Ankrd13b	ankyrin repeat domain 13b [Source:MGI Symbol;Acc:MGI:2144501]
Rcan1	ENSMUSG00000022951	934.975	-1.45256	0.249484	-5.82226	5.80577e-09	4.68374e-07	54720	Rcan1	regulator of calcineurin 1 [Source:MGI Symbol;Acc:MGI:1890564]
Slc6a14	ENSMUSG00000031089	11.4274	20.5763	3.53934	5.81361	6.11413e-09	4.91088e-07	56774	Slc6a14	solute carrier family 6 (neurotransmitter transporter), member 14 [Source:MGI Symbol;Acc:MGI:1890216]
Bcar3	ENSMUSG00000028121	591.753	-1.18988	0.204746	-5.81152	6.19089e-09	4.95082e-07	29815	Bcar3	breast cancer anti-estrogen resistance 3 [Source:MGI Symbol;Acc:MGI:1352501]
Agap1	ENSMUSG00000055013	1692.72	-0.797782	0.137368	-5.80761	6.33726e-09	5.04583e-07	347722	Agap1	ArfGAP with GTPase domain, ankyrin repeat and PH domain 1 [Source:MGI Symbol;Acc:MGI:2653690]
Tmem167	ENSMUSG00000012422	1096.99	-0.5924	0.102031	-5.80607	6.3955e-09	5.07016e-07	66074	Tmem167	transmembrane protein 167 [Source:MGI Symbol;Acc:MGI:1913324]
Col6a2	ENSMUSG00000020241	10391.7	-2.22646	0.383582	-5.80439	6.46025e-09	5.09942e-07	12834	Col6a2	collagen, type VI, alpha 2 [Source:MGI Symbol;Acc:MGI:88460]
Aldh18a1	ENSMUSG00000025007	763.801	-0.915954	0.157917	-5.80023	6.62253e-09	5.20508e-07	56454	Aldh18a1	aldehyde dehydrogenase 18 family, member A1 [Source:MGI Symbol;Acc:MGI:1888908]
Morf4l2	ENSMUSG00000031422	3057.53	-0.630994	0.108918	-5.79331	6.90113e-09	5.40087e-07	56397	Morf4l2	mortality factor 4 like 2 [Source:MGI Symbol;Acc:MGI:1927167]
Sprr4	ENSMUSG00000045566	31.4701	21.4785	3.71643	5.77933	7.49982e-09	5.84443e-07	229562	Sprr4	small proline-rich protein 4 [Source:MGI Symbol;Acc:MGI:2654508]
Gm42870	ENSMUSG00000105128	61.8854	1.92731	0.333525	5.77861	7.53224e-09	5.84483e-07	NA	Gm42870	predicted gene 42870 [Source:MGI Symbol;Acc:MGI:5663007]
Scfd1	ENSMUSG00000020952	802.372	-0.506138	0.0876314	-5.77576	7.66055e-09	5.91931e-07	76983	Scfd1	Sec1 family domain containing 1 [Source:MGI Symbol;Acc:MGI:1924233]
D11Wsu47e	ENSMUSG00000041623	193.752	-0.703939	0.121958	-5.77199	7.83397e-09	6.02788e-07	276852	D11Wsu47e	DNA segment, Chr 11, Wayne State University 47, expressed [Source:MGI Symbol;Acc:MGI:106356]
Ttyh2	ENSMUSG00000034714	621.995	-1.34108	0.232374	-5.77122	7.86976e-09	6.03008e-07	117160	Ttyh2	tweety family member 2 [Source:MGI Symbol;Acc:MGI:2157091]
Twf1	ENSMUSG00000022451	893.493	-0.693103	0.12024	-5.76431	8.19907e-09	6.23824e-07	19230	Twf1	twinfilin actin binding protein 1 [Source:MGI Symbol;Acc:MGI:1100520]
Defb6	ENSMUSG00000050756	28.3206	21.4222	3.71648	5.7641	8.20956e-09	6.23824e-07	116746	Defb6	defensin beta 6 [Source:MGI Symbol;Acc:MGI:2151044]
Lce1l	ENSMUSG00000046676	21.6001	21.4166	3.71649	5.76259	8.28313e-09	6.26814e-07	73730	Lce1l	late cornified envelope 1L [Source:MGI Symbol;Acc:MGI:1920980]
Fmo1	ENSMUSG00000040181	861.101	1.09121	0.18942	5.76081	8.37127e-09	6.30877e-07	14261	Fmo1	flavin containing monooxygenase 1 [Source:MGI Symbol;Acc:MGI:1310002]
Cad	ENSMUSG00000013629	1196.89	-0.589241	0.10233	-5.75826	8.49851e-09	6.37841e-07	69719	Cad	carbamoyl-phosphate synthetase 2, aspartate transcarbamylase, and dihydroorotase [Source:MGI Symbol;Acc:MGI:1916969]
Coro1c	ENSMUSG00000004530	2256.83	-0.766447	0.133151	-5.75621	8.60211e-09	6.42981e-07	23790	Coro1c	coronin, actin binding protein 1C [Source:MGI Symbol;Acc:MGI:1345964]
Sec24d	ENSMUSG00000039234	1873.92	-1.48121	0.257356	-5.75551	8.63827e-09	6.4306e-07	69608	Sec24d	Sec24 related gene family, member D (S. cerevisiae) [Source:MGI Symbol;Acc:MGI:1916858]
Cd36	ENSMUSG00000002944	3441.7	1.18859	0.206601	5.75307	8.76361e-09	6.49749e-07	12491	Cd36	CD36 molecule [Source:MGI Symbol;Acc:MGI:107899]
Elp3	ENSMUSG00000022031	781.663	-0.649468	0.11295	-5.75007	8.92066e-09	6.58726e-07	74195	Elp3	elongator acetyltransferase complex subunit 3 [Source:MGI Symbol;Acc:MGI:1921445]
Nfatc1	ENSMUSG00000033016	2666.99	-1.35584	0.235979	-5.74562	9.15849e-09	6.73572e-07	18018	Nfatc1	nuclear factor of activated T cells, cytoplasmic, calcineurin dependent 1 [Source:MGI Symbol;Acc:MGI:102469]
Klk5	ENSMUSG00000074155	23.0764	21.3406	3.71654	5.74204	9.35411e-09	6.85207e-07	68668	Klk5	kallikrein related-peptidase 5 [Source:MGI Symbol;Acc:MGI:1915918]
Il1f5	ENSMUSG00000026983	22.8405	21.3264	3.71652	5.73828	9.56456e-09	6.94767e-07	54450	Il1f5	interleukin 1 family, member 5 (delta) [Source:MGI Symbol;Acc:MGI:1859325]
Tbc1d2b	ENSMUSG00000037410	2181.84	-0.653583	0.113908	-5.73783	9.58995e-09	6.94767e-07	67016	Tbc1d2b	TBC1 domain family, member 2B [Source:MGI Symbol;Acc:MGI:1914266]
Lce1h	ENSMUSG00000049593	18.4693	21.3245	3.71657	5.73768	9.59843e-09	6.94767e-07	67718	Lce1h	late cornified envelope 1H [Source:MGI Symbol;Acc:MGI:1914968]
Ibsp	ENSMUSG00000029306	20670.6	-1.81359	0.316307	-5.73363	9.8306e-09	7.08771e-07	15891	Ibsp	integrin binding sialoprotein [Source:MGI Symbol;Acc:MGI:96389]
Oaf	ENSMUSG00000032014	569.14	-0.850014	0.148295	-5.73193	9.92961e-09	7.13102e-07	102644	Oaf	out at first homolog [Source:MGI Symbol;Acc:MGI:94852]
Col6a1	ENSMUSG00000001119	11675.9	-2.11008	0.368323	-5.72887	1.01101e-08	7.23231e-07	12833	Col6a1	collagen, type VI, alpha 1 [Source:MGI Symbol;Acc:MGI:88459]
Il1f10	ENSMUSG00000046845	13.2806	20.7834	3.63311	5.72057	1.06167e-08	7.5651e-07	215274	Il1f10	interleukin 1 family, member 10 [Source:MGI Symbol;Acc:MGI:2652548]
Gm41724	ENSMUSG00000118365	32.9803	-2.57226	0.449791	-5.71879	1.07288e-08	7.61538e-07	NA	Gm41724	predicted gene, 41724 [Source:MGI Symbol;Acc:MGI:5624609]
Aak1	ENSMUSG00000057230	1828.08	-0.760268	0.132961	-5.71799	1.07793e-08	7.62164e-07	269774	Aak1	AP2 associated kinase 1 [Source:MGI Symbol;Acc:MGI:1098687]
Creb3l1	ENSMUSG00000027230	1334.43	-2.19022	0.383172	-5.71604	1.09036e-08	7.67992e-07	26427	Creb3l1	cAMP responsive element binding protein 3-like 1 [Source:MGI Symbol;Acc:MGI:1347062]
Dsg1b	ENSMUSG00000061928	22.6161	21.2052	3.71663	5.70549	1.16009e-08	8.13974e-07	225256	Dsg1b	desmoglein 1 beta [Source:MGI Symbol;Acc:MGI:2664357]
St3gal1	ENSMUSG00000013846	2642.11	-0.691488	0.121528	-5.68993	1.27088e-08	8.84928e-07	20442	St3gal1	ST3 beta-galactoside alpha-2,3-sialyltransferase 1 [Source:MGI Symbol;Acc:MGI:98304]
Krt24	ENSMUSG00000020913	17.1188	21.1481	3.7167	5.69002	1.27023e-08	8.84928e-07	75706	Krt24	keratin 24 [Source:MGI Symbol;Acc:MGI:1922956]
Kcne3	ENSMUSG00000035165	47.6392	-1.76215	0.309959	-5.68511	1.30725e-08	9.06808e-07	57442	Kcne3	potassium voltage-gated channel, Isk-related subfamily, gene 3 [Source:MGI Symbol;Acc:MGI:1891124]
Uba5	ENSMUSG00000032557	881.176	-0.63288	0.111505	-5.6758	1.38041e-08	9.52948e-07	66663	Uba5	ubiquitin-like modifier activating enzyme 5 [Source:MGI Symbol;Acc:MGI:1913913]
Atp6v0c-ps2	ENSMUSG00000080242	73.5381	-1.5298	0.269553	-5.67533	1.38418e-08	9.52948e-07	NA	Atp6v0c-ps2	ATPase, H+ transporting, lysosomal V0 subunit C, pseudogene 2 [Source:MGI Symbol;Acc:MGI:2151816]
Plaat3	ENSMUSG00000060675	1283.18	1.12602	0.198447	5.67415	1.3938e-08	9.55977e-07	225845	Plaat3	phospholipase A and acyltransferase 3 [Source:MGI Symbol;Acc:MGI:2179715]
Wdr91	ENSMUSG00000058486	892.229	-0.936948	0.165175	-5.67246	1.4076e-08	9.61844e-07	101240	Wdr91	WD repeat domain 91 [Source:MGI Symbol;Acc:MGI:2141558]
Gal	ENSMUSG00000024907	34.115	-4.00529	0.706609	-5.66833	1.44196e-08	9.75029e-07	14419	Gal	galanin and GMAP prepropeptide [Source:MGI Symbol;Acc:MGI:95637]
Sytl2	ENSMUSG00000030616	576.585	-1.61031	0.284094	-5.66822	1.44287e-08	9.75029e-07	83671	Sytl2	synaptotagmin-like 2 [Source:MGI Symbol;Acc:MGI:1933366]
Gm6557	ENSMUSG00000116710	17.468	21.0685	3.71674	5.66855	1.44013e-08	9.75029e-07	NA	Gm6557	predicted gene 6557 [Source:MGI Symbol;Acc:MGI:3779606]
Lnx2	ENSMUSG00000016520	425.272	-0.919401	0.162356	-5.66287	1.48859e-08	9.98557e-07	140887	Lnx2	ligand of numb-protein X 2 [Source:MGI Symbol;Acc:MGI:2155959]
Gm13446	ENSMUSG00000086555	16.8063	-2.97469	0.525284	-5.66301	1.48744e-08	9.98557e-07	NA	Gm13446	predicted gene 13446 [Source:MGI Symbol;Acc:MGI:3649869]
Epha3	ENSMUSG00000052504	444.828	-1.83472	0.324175	-5.65967	1.51668e-08	1.01369e-06	13837	Epha3	Eph receptor A3 [Source:MGI Symbol;Acc:MGI:99612]
Nsg1	ENSMUSG00000029126	435.604	-1.58811	0.281028	-5.65108	1.59445e-08	1.06179e-06	18196	Nsg1	neuron specific gene family member 1 [Source:MGI Symbol;Acc:MGI:109149]
Mt1	ENSMUSG00000031765	2132.78	-1.98763	0.352035	-5.64612	1.64108e-08	1.08888e-06	17748	Mt1	metallothionein 1 [Source:MGI Symbol;Acc:MGI:97171]
Lce6a	ENSMUSG00000086848	14.5372	20.97	3.71685	5.64187	1.68209e-08	1.11206e-06	78382	Lce6a	late cornified envelope 6A [Source:MGI Symbol;Acc:MGI:1925632]
1110008P14Rik	ENSMUSG00000039195	449.466	-0.926054	0.164309	-5.63606	1.73982e-08	1.14283e-06	73737	1110008P14Rik	RIKEN cDNA 1110008P14 gene [Source:MGI Symbol;Acc:MGI:1920987]
Lce1j	ENSMUSG00000068887	16.2812	20.948	3.71686	5.63593	1.74112e-08	1.14283e-06	545547	Lce1j	late cornified envelope 1J [Source:MGI Symbol;Acc:MGI:3702532]
Olfml2b	ENSMUSG00000038463	3085.94	-1.44905	0.257207	-5.6338	1.76283e-08	1.15107e-06	320078	Olfml2b	olfactomedin-like 2B [Source:MGI Symbol;Acc:MGI:2443310]
Pheta1	ENSMUSG00000044134	466.987	-1.68535	0.299168	-5.63347	1.76624e-08	1.15107e-06	231717	Pheta1	PH domain containing endocytic trafficking adaptor 1 [Source:MGI Symbol;Acc:MGI:2442708]
Ly6e	ENSMUSG00000022587	5043.89	0.674384	0.11983	5.62782	1.825e-08	1.18515e-06	17069	Ly6e	lymphocyte antigen 6 complex, locus E [Source:MGI Symbol;Acc:MGI:106651]
Atp6v1d	ENSMUSG00000021114	1392.21	-0.931061	0.165517	-5.62516	1.85339e-08	1.19511e-06	73834	Atp6v1d	ATPase, H+ transporting, lysosomal V1 subunit D [Source:MGI Symbol;Acc:MGI:1921084]
Has2	ENSMUSG00000022367	109.911	-2.41965	0.430137	-5.62529	1.85198e-08	1.19511e-06	15117	Has2	hyaluronan synthase 2 [Source:MGI Symbol;Acc:MGI:107821]
Frrs1	ENSMUSG00000033386	965.535	-1.22984	0.218745	-5.62226	1.88473e-08	1.21105e-06	20321	Frrs1	ferric-chelate reductase 1 [Source:MGI Symbol;Acc:MGI:108076]
Tespa1	ENSMUSG00000034833	85.2402	1.50861	0.26844	5.61994	1.91024e-08	1.22316e-06	67596	Tespa1	thymocyte expressed, positive selection associated 1 [Source:MGI Symbol;Acc:MGI:1914846]
Ell2	ENSMUSG00000001542	1100.82	-0.760421	0.135456	-5.61379	1.97944e-08	1.26305e-06	192657	Ell2	elongation factor RNA polymerase II 2 [Source:MGI Symbol;Acc:MGI:2183438]
Clic4	ENSMUSG00000037242	5171.54	-0.563845	0.100465	-5.61233	1.99626e-08	1.26496e-06	29876	Clic4	chloride intracellular channel 4 (mitochondrial) [Source:MGI Symbol;Acc:MGI:1352754]
Fabp4	ENSMUSG00000062515	6991.98	1.60375	0.285735	5.61271	1.99185e-08	1.26496e-06	11770	Fabp4	fatty acid binding protein 4, adipocyte [Source:MGI Symbol;Acc:MGI:88038]
Defb1	ENSMUSG00000044748	15.3289	20.8522	3.71695	5.61002	2.023e-08	1.27749e-06	13214	Defb1	defensin beta 1 [Source:MGI Symbol;Acc:MGI:1096878]
Abcd2	ENSMUSG00000055782	1092.57	0.98741	0.17605	5.60868	2.03879e-08	1.28304e-06	26874	Abcd2	ATP-binding cassette, sub-family D (ALD), member 2 [Source:MGI Symbol;Acc:MGI:1349467]
Mul1	ENSMUSG00000041241	427.748	-0.538096	0.0960081	-5.60469	2.08624e-08	1.3084e-06	68350	Mul1	mitochondrial ubiquitin ligase activator of NFKB 1 [Source:MGI Symbol;Acc:MGI:1915600]
Pxylp1	ENSMUSG00000043587	770.333	-0.870554	0.155346	-5.60396	2.09512e-08	1.30949e-06	235534	Pxylp1	2-phosphoxylose phosphatase 1 [Source:MGI Symbol;Acc:MGI:2442444]
Letm1	ENSMUSG00000005299	968.662	-0.579538	0.103511	-5.5988	2.1584e-08	1.34445e-06	56384	Letm1	leucine zipper-EF-hand containing transmembrane protein 1 [Source:MGI Symbol;Acc:MGI:1932557]
Casp14	ENSMUSG00000005355	14.4139	20.8027	3.71697	5.59668	2.18497e-08	1.35638e-06	12365	Casp14	caspase 14 [Source:MGI Symbol;Acc:MGI:1335092]
Nudt22	ENSMUSG00000037349	271.499	-1.15645	0.206669	-5.59568	2.19762e-08	1.35963e-06	68323	Nudt22	nudix (nucleoside diphosphate linked moiety X)-type motif 22 [Source:MGI Symbol;Acc:MGI:1915573]
Edem1	ENSMUSG00000030104	2682.66	-0.514099	0.0918962	-5.59435	2.21448e-08	1.36537e-06	192193	Edem1	ER degradation enhancer, mannosidase alpha-like 1 [Source:MGI Symbol;Acc:MGI:2180139]
Pgpep1	ENSMUSG00000056204	531.315	-1.20389	0.215219	-5.59378	2.2218e-08	1.36537e-06	66522	Pgpep1	pyroglutamyl-peptidase I [Source:MGI Symbol;Acc:MGI:1913772]
Acer1	ENSMUSG00000045019	19.6049	20.7845	3.71695	5.59182	2.24704e-08	1.37626e-06	171168	Acer1	alkaline ceramidase 1 [Source:MGI Symbol;Acc:MGI:2181962]
Spred1	ENSMUSG00000027351	1842.77	-1.13757	0.203579	-5.58785	2.29903e-08	1.4034e-06	114715	Spred1	sprouty protein with EVH-1 domain 1, related sequence [Source:MGI Symbol;Acc:MGI:2150016]
Dnajb14	ENSMUSG00000074212	1007.63	-0.717058	0.128412	-5.58404	2.34995e-08	1.42972e-06	70604	Dnajb14	DnaJ heat shock protein family (Hsp40) member B14 [Source:MGI Symbol;Acc:MGI:1917854]
Brinp3	ENSMUSG00000035131	57.3341	-8.12701	1.45678	-5.57874	2.42261e-08	1.46905e-06	215378	Brinp3	bone morphogenetic protein/retinoic acid inducible neural specific 3 [Source:MGI Symbol;Acc:MGI:2443035]
1300002E11Rik	ENSMUSG00000097290	184.621	0.873426	0.156598	5.57749	2.44013e-08	1.47479e-06	NA	1300002E11Rik	RIKEN cDNA 1300002E11 gene [Source:MGI Symbol;Acc:MGI:1919001]
Ccr1	ENSMUSG00000025804	1161.81	-0.999416	0.1794	-5.57088	2.5345e-08	1.52178e-06	12768	Ccr1	chemokine (C-C motif) receptor 1 [Source:MGI Symbol;Acc:MGI:104618]
Tmem189	ENSMUSG00000090213	630.992	-0.754831	0.135484	-5.57136	2.52765e-08	1.52178e-06	407243	Tmem189	transmembrane protein 189 [Source:MGI Symbol;Acc:MGI:2142624]
Yipf5	ENSMUSG00000024487	900.932	-0.887694	0.159396	-5.56909	2.56067e-08	1.53247e-06	67180	Yipf5	Yip1 domain family, member 5 [Source:MGI Symbol;Acc:MGI:1914430]
Atp6v0b	ENSMUSG00000033379	1326.68	-0.852293	0.153059	-5.56838	2.57119e-08	1.53375e-06	114143	Atp6v0b	ATPase, H+ transporting, lysosomal V0 subunit B [Source:MGI Symbol;Acc:MGI:1890510]
Gm36595	ENSMUSG00000112833	24.3434	-2.8697	0.515681	-5.56487	2.62354e-08	1.5599e-06	NA	Gm36595	predicted gene, 36595 [Source:MGI Symbol;Acc:MGI:5595754]
Gsg1l	ENSMUSG00000046182	89.6105	-2.59717	0.466829	-5.56343	2.64517e-08	1.56767e-06	269994	Gsg1l	GSG1-like [Source:MGI Symbol;Acc:MGI:2685483]
Kbtbd11	ENSMUSG00000055675	782.948	-0.977131	0.175796	-5.55833	2.7237e-08	1.609e-06	74901	Kbtbd11	kelch repeat and BTB (POZ) domain containing 11 [Source:MGI Symbol;Acc:MGI:1922151]
Tnfrsf26	ENSMUSG00000045362	159.418	-1.14833	0.206744	-5.55436	2.78638e-08	1.64074e-06	244237	Tnfrsf26	tumor necrosis factor receptor superfamily, member 26 [Source:MGI Symbol;Acc:MGI:2651928]
Ndst1	ENSMUSG00000054008	2922.63	-0.801601	0.14456	-5.5451	2.93794e-08	1.72444e-06	15531	Ndst1	N-deacetylase/N-sulfotransferase (heparan glucosaminyl) 1 [Source:MGI Symbol;Acc:MGI:104719]
Sdr16c5	ENSMUSG00000028236	13.2266	20.6059	3.71718	5.54342	2.96627e-08	1.7355e-06	242285	Sdr16c5	short chain dehydrogenase/reductase family 16C, member 5 [Source:MGI Symbol;Acc:MGI:2668443]
Inhba	ENSMUSG00000041324	798.535	-1.61298	0.291402	-5.53525	3.10781e-08	1.81253e-06	16323	Inhba	inhibin beta-A [Source:MGI Symbol;Acc:MGI:96570]
Prdm1	ENSMUSG00000038151	330.305	-1.49798	0.270663	-5.53449	3.12139e-08	1.81467e-06	12142	Prdm1	PR domain containing 1, with ZNF domain [Source:MGI Symbol;Acc:MGI:99655]
Wnt2b	ENSMUSG00000027840	121.736	-1.68117	0.304357	-5.52368	3.31971e-08	1.92386e-06	22414	Wnt2b	wingless-type MMTV integration site family, member 2B [Source:MGI Symbol;Acc:MGI:1261834]
Grk3	ENSMUSG00000042249	1164.03	-1.0491	0.19004	-5.52043	3.38164e-08	1.95357e-06	320129	Grk3	G protein-coupled receptor kinase 3 [Source:MGI Symbol;Acc:MGI:87941]
Cgref1	ENSMUSG00000029161	864.326	-2.40476	0.436107	-5.51416	3.50457e-08	2.01822e-06	68567	Cgref1	cell growth regulator with EF hand domain 1 [Source:MGI Symbol;Acc:MGI:1915817]
Polr3d	ENSMUSG00000000776	304.699	-1.03198	0.187273	-5.51056	3.57684e-08	2.04696e-06	67065	Polr3d	polymerase (RNA) III (DNA directed) polypeptide D [Source:MGI Symbol;Acc:MGI:1914315]
Zdhhc9	ENSMUSG00000036985	609.166	-0.838393	0.15213	-5.51105	3.56705e-08	2.04696e-06	208884	Zdhhc9	zinc finger, DHHC domain containing 9 [Source:MGI Symbol;Acc:MGI:2444393]
Selenof	ENSMUSG00000037072	4640.61	-0.521359	0.0946934	-5.50576	3.6758e-08	2.09704e-06	93684	Selenof	selenoprotein F [Source:MGI Symbol;Acc:MGI:1927947]
Calr	ENSMUSG00000003814	9059.98	-0.636238	0.115616	-5.50302	3.73332e-08	2.11667e-06	12317	Calr	calreticulin [Source:MGI Symbol;Acc:MGI:88252]
Zbtb41	ENSMUSG00000033964	596.075	-0.789233	0.143412	-5.50327	3.72818e-08	2.11667e-06	226470	Zbtb41	zinc finger and BTB domain containing 41 [Source:MGI Symbol;Acc:MGI:2444487]
Creb3l3	ENSMUSG00000035041	87.4258	-2.60814	0.474139	-5.5008	3.7808e-08	2.13697e-06	208677	Creb3l3	cAMP responsive element binding protein 3-like 3 [Source:MGI Symbol;Acc:MGI:2384786]
P4ha2	ENSMUSG00000018906	727.47	-1.64596	0.29934	-5.49862	3.82773e-08	2.15684e-06	18452	P4ha2	procollagen-proline, 2-oxoglutarate 4-dioxygenase (proline 4-hydroxylase), alpha II polypeptide [Source:MGI Symbol;Acc:MGI:894286]
Sh3rf1	ENSMUSG00000031642	387.565	-1.22902	0.223635	-5.49564	3.89302e-08	2.1869e-06	59009	Sh3rf1	SH3 domain containing ring finger 1 [Source:MGI Symbol;Acc:MGI:1913066]
Myo10	ENSMUSG00000022272	2731.77	-1.19263	0.217088	-5.49378	3.93419e-08	2.20327e-06	17909	Myo10	myosin X [Source:MGI Symbol;Acc:MGI:107716]
Mest	ENSMUSG00000051855	223.937	-1.56615	0.285265	-5.49015	4.01598e-08	2.24222e-06	17294	Mest	mesoderm specific transcript [Source:MGI Symbol;Acc:MGI:96968]
Epb41l3	ENSMUSG00000024044	488.331	-0.980427	0.178811	-5.48302	4.1812e-08	2.32031e-06	13823	Epb41l3	erythrocyte membrane protein band 4.1 like 3 [Source:MGI Symbol;Acc:MGI:103008]
Tfpi2	ENSMUSG00000029664	72.4192	-1.52111	0.27741	-5.48325	4.17574e-08	2.32031e-06	21789	Tfpi2	tissue factor pathway inhibitor 2 [Source:MGI Symbol;Acc:MGI:108543]
Fetub	ENSMUSG00000022871	40.9036	-3.41998	0.623999	-5.48074	4.23539e-08	2.33623e-06	59083	Fetub	fetuin beta [Source:MGI Symbol;Acc:MGI:1890221]
Art3	ENSMUSG00000034842	525.041	1.63418	0.298147	5.48112	4.22634e-08	2.33623e-06	109979	Art3	ADP-ribosyltransferase 3 [Source:MGI Symbol;Acc:MGI:1202729]
Ssr3	ENSMUSG00000027828	5183.88	-0.720877	0.131567	-5.47917	4.27336e-08	2.34306e-06	67437	Ssr3	signal sequence receptor, gamma [Source:MGI Symbol;Acc:MGI:1914687]
B4galt1	ENSMUSG00000028413	2423.64	-0.533792	0.0974167	-5.47947	4.2661e-08	2.34306e-06	14595	B4galt1	UDP-Gal:betaGlcNAc beta 1,4- galactosyltransferase, polypeptide 1 [Source:MGI Symbol;Acc:MGI:95705]
Ppp1r1a	ENSMUSG00000022490	113.657	1.74783	0.319055	5.47816	4.29765e-08	2.34934e-06	58200	Ppp1r1a	protein phosphatase 1, regulatory inhibitor subunit 1A [Source:MGI Symbol;Acc:MGI:1889595]
Cdk18	ENSMUSG00000026437	257.922	-1.45502	0.266027	-5.46946	4.51403e-08	2.46028e-06	18557	Cdk18	cyclin-dependent kinase 18 [Source:MGI Symbol;Acc:MGI:97518]
Arfgef3	ENSMUSG00000019852	121.354	-2.32812	0.425875	-5.46667	4.58567e-08	2.49191e-06	215821	Arfgef3	ARFGEF family member 3 [Source:MGI Symbol;Acc:MGI:106387]
P3h1	ENSMUSG00000028641	1535.75	-1.84285	0.337204	-5.46508	4.62688e-08	2.50687e-06	56401	P3h1	prolyl 3-hydroxylase 1 [Source:MGI Symbol;Acc:MGI:1888921]
Acsl1	ENSMUSG00000018796	3005.74	0.894482	0.163724	5.46334	4.67265e-08	2.5242e-06	14081	Acsl1	acyl-CoA synthetase long-chain family member 1 [Source:MGI Symbol;Acc:MGI:102797]
Sgms2	ENSMUSG00000050931	4725.38	-1.58683	0.290489	-5.46262	4.6915e-08	2.52692e-06	74442	Sgms2	sphingomyelin synthase 2 [Source:MGI Symbol;Acc:MGI:1921692]
Hilpda	ENSMUSG00000043421	112.033	-0.945963	0.173558	-5.45043	5.02483e-08	2.69853e-06	69573	Hilpda	hypoxia inducible lipid droplet associated [Source:MGI Symbol;Acc:MGI:1916823]
Depp1	ENSMUSG00000048489	317.748	1.44985	0.266137	5.44777	5.10066e-08	2.73124e-06	213393	Depp1	DEPP1 autophagy regulator [Source:MGI Symbol;Acc:MGI:1918730]
Gm20056	ENSMUSG00000103847	193.002	-1.97441	0.362847	-5.44144	5.28509e-08	2.82175e-06	NA	Gm20056	predicted gene, 20056 [Source:MGI Symbol;Acc:MGI:5012241]
Arf1	ENSMUSG00000048076	5293.2	-0.432733	0.0796758	-5.43117	5.59855e-08	2.98041e-06	11840	Arf1	ADP-ribosylation factor 1 [Source:MGI Symbol;Acc:MGI:99431]
Krtap27-1	ENSMUSG00000090515	11.6338	20.1598	3.71778	5.42254	5.8759e-08	3.119e-06	239933	Krtap27-1	keratin associated protein 27-1 [Source:MGI Symbol;Acc:MGI:3646229]
1810055G02Rik	ENSMUSG00000035372	488.321	-1.25541	0.231712	-5.41799	6.02741e-08	3.19017e-06	72056	1810055G02Rik	RIKEN cDNA 1810055G02 gene [Source:MGI Symbol;Acc:MGI:1919306]
Sapcd1	ENSMUSG00000036185	16.1784	3.07364	0.568437	5.40718	6.40251e-08	3.37894e-06	78376	Sapcd1	suppressor APC domain containing 1 [Source:MGI Symbol;Acc:MGI:2388100]
Calu	ENSMUSG00000029767	6980.59	-1.03831	0.192075	-5.40577	6.4532e-08	3.3959e-06	12321	Calu	calumenin [Source:MGI Symbol;Acc:MGI:1097158]
Mfsd11	ENSMUSG00000020818	580.94	-0.811571	0.150215	-5.40273	6.56326e-08	3.44392e-06	69900	Mfsd11	major facilitator superfamily domain containing 11 [Source:MGI Symbol;Acc:MGI:1917150]
Ccl9	ENSMUSG00000019122	1501.78	-1.71046	0.316715	-5.40064	6.64034e-08	3.47442e-06	20308	Ccl9	chemokine (C-C motif) ligand 9 [Source:MGI Symbol;Acc:MGI:104533]
Txnrd1	ENSMUSG00000020250	1614.63	-0.79292	0.146836	-5.40005	6.66219e-08	3.47592e-06	50493	Txnrd1	thioredoxin reductase 1 [Source:MGI Symbol;Acc:MGI:1354175]
Hip1r	ENSMUSG00000000915	1104.8	0.816449	0.151276	5.39709	6.77307e-08	3.52373e-06	29816	Hip1r	huntingtin interacting protein 1 related [Source:MGI Symbol;Acc:MGI:1352504]
Ocstamp	ENSMUSG00000027670	409.848	-2.67387	0.495561	-5.39563	6.82821e-08	3.54235e-06	74614	Ocstamp	osteoclast stimulatory transmembrane protein [Source:MGI Symbol;Acc:MGI:1921864]
Fam98a	ENSMUSG00000002017	648.922	-0.689593	0.127831	-5.39456	6.86926e-08	3.55358e-06	72722	Fam98a	family with sequence similarity 98, member A [Source:MGI Symbol;Acc:MGI:1919972]
Map4k4	ENSMUSG00000026074	4673.98	-1.05648	0.195912	-5.39262	6.94388e-08	3.58207e-06	26921	Map4k4	mitogen-activated protein kinase kinase kinase kinase 4 [Source:MGI Symbol;Acc:MGI:1349394]
Snai1	ENSMUSG00000042821	405.285	-1.96788	0.36501	-5.39129	6.99549e-08	3.59855e-06	20613	Snai1	snail family zinc finger 1 [Source:MGI Symbol;Acc:MGI:98330]
St6galnac4	ENSMUSG00000079442	1186.4	-1.1703	0.217217	-5.38773	7.13532e-08	3.6602e-06	20448	St6galnac4	ST6 (alpha-N-acetyl-neuraminyl-2,3-beta-galactosyl-1,3)-N-acetylgalactosaminide alpha-2,6-sialyltransferase 4 [Source:MGI Symbol;Acc:MGI:1341894]
Golph3	ENSMUSG00000022200	1855.99	-0.617206	0.114679	-5.38204	7.36478e-08	3.76201e-06	66629	Golph3	golgi phosphoprotein 3 [Source:MGI Symbol;Acc:MGI:1913879]
Ptprd	ENSMUSG00000028399	3851.59	-1.38718	0.257755	-5.38179	7.37487e-08	3.76201e-06	19266	Ptprd	protein tyrosine phosphatase, receptor type, D [Source:MGI Symbol;Acc:MGI:97812]
Cd44	ENSMUSG00000005087	4782.71	-0.68123	0.126595	-5.38119	7.39943e-08	3.76405e-06	12505	Cd44	CD44 antigen [Source:MGI Symbol;Acc:MGI:88338]
Lurap1l	ENSMUSG00000048706	134.486	-1.98816	0.369545	-5.38	7.44842e-08	3.77847e-06	52829	Lurap1l	leucine rich adaptor protein 1-like [Source:MGI Symbol;Acc:MGI:106510]
Dgka	ENSMUSG00000025357	816.386	0.62441	0.116101	5.37816	7.52521e-08	3.80688e-06	13139	Dgka	diacylglycerol kinase, alpha [Source:MGI Symbol;Acc:MGI:102952]
Tmem119	ENSMUSG00000054675	2187.85	-1.97125	0.366644	-5.37648	7.59574e-08	3.83198e-06	231633	Tmem119	transmembrane protein 119 [Source:MGI Symbol;Acc:MGI:2385228]
Klhdc10	ENSMUSG00000029775	1047.09	-0.475531	0.0884747	-5.37477	7.66796e-08	3.85779e-06	76788	Klhdc10	kelch domain containing 10 [Source:MGI Symbol;Acc:MGI:1924038]
Ube2z	ENSMUSG00000014349	1428.89	-0.51505	0.0960059	-5.36477	8.10507e-08	4.06652e-06	268470	Ube2z	ubiquitin-conjugating enzyme E2Z [Source:MGI Symbol;Acc:MGI:1343160]
Slc16a7	ENSMUSG00000020102	444.922	-0.915018	0.170607	-5.36331	8.1712e-08	4.07736e-06	20503	Slc16a7	solute carrier family 16 (monocarboxylic acid transporters), member 7 [Source:MGI Symbol;Acc:MGI:1330284]
Rnf157	ENSMUSG00000052949	412.129	-0.88638	0.165253	-5.36377	8.15015e-08	4.07736e-06	217340	Rnf157	ring finger protein 157 [Source:MGI Symbol;Acc:MGI:2442484]
Atp6v0e	ENSMUSG00000015575	1857.42	-0.683871	0.127603	-5.35937	8.35114e-08	4.15583e-06	11974	Atp6v0e	ATPase, H+ transporting, lysosomal V0 subunit E [Source:MGI Symbol;Acc:MGI:1328318]
Serpinh1	ENSMUSG00000070436	10906.1	-1.85967	0.347343	-5.35399	8.60374e-08	4.26993e-06	12406	Serpinh1	serine (or cysteine) peptidase inhibitor, clade H, member 1 [Source:MGI Symbol;Acc:MGI:88283]
Pofut2	ENSMUSG00000020260	1140.5	-1.27098	0.237529	-5.35083	8.75493e-08	4.32154e-06	80294	Pofut2	protein O-fucosyltransferase 2 [Source:MGI Symbol;Acc:MGI:1916863]
Fam160b1	ENSMUSG00000033478	1240.12	-0.326989	0.0611098	-5.35085	8.75422e-08	4.32154e-06	226252	Fam160b1	family with sequence similarity 160, member B1 [Source:MGI Symbol;Acc:MGI:2147545]
Fnbp1l	ENSMUSG00000039735	702.227	-1.05279	0.197147	-5.34011	9.28918e-08	4.57292e-06	214459	Fnbp1l	formin binding protein 1-like [Source:MGI Symbol;Acc:MGI:1925642]
Atp6ap1	ENSMUSG00000019087	3862.2	-0.587528	0.110163	-5.33326	9.64653e-08	4.73611e-06	54411	Atp6ap1	ATPase, H+ transporting, lysosomal accessory protein 1 [Source:MGI Symbol;Acc:MGI:109629]
Senp5	ENSMUSG00000022772	723.098	-0.506272	0.0951705	-5.31963	1.03977e-07	5.07769e-06	320213	Senp5	SUMO/sentrin specific peptidase 5 [Source:MGI Symbol;Acc:MGI:2443596]
Antxr2	ENSMUSG00000029338	2131.37	-1.15568	0.21724	-5.31982	1.03872e-07	5.07769e-06	71914	Antxr2	anthrax toxin receptor 2 [Source:MGI Symbol;Acc:MGI:1919164]
Desi2	ENSMUSG00000026502	672.425	-0.615698	0.115855	-5.3144	1.07011e-07	5.20787e-06	78825	Desi2	desumoylating isopeptidase 2 [Source:MGI Symbol;Acc:MGI:1926075]
Colgalt1	ENSMUSG00000034807	1987.34	-0.452406	0.0851339	-5.31406	1.07212e-07	5.20787e-06	234407	Colgalt1	collagen beta(1-O)galactosyltransferase 1 [Source:MGI Symbol;Acc:MGI:1924348]
Bcat1	ENSMUSG00000030268	250.414	-1.32466	0.249452	-5.31027	1.09464e-07	5.3032e-06	12035	Bcat1	branched chain aminotransferase 1, cytosolic [Source:MGI Symbol;Acc:MGI:104861]
Fcmr	ENSMUSG00000042474	289.069	1.58582	0.298857	5.30627	1.11888e-07	5.40635e-06	69169	Fcmr	Fc fragment of IgM receptor [Source:MGI Symbol;Acc:MGI:1916419]
Tmtc2	ENSMUSG00000036019	402.457	-1.65197	0.31145	-5.30414	1.13204e-07	5.45552e-06	278279	Tmtc2	transmembrane and tetratricopeptide repeat containing 2 [Source:MGI Symbol;Acc:MGI:1914057]
Adamts2	ENSMUSG00000036545	6229.51	-1.35337	0.255399	-5.29905	1.16409e-07	5.59526e-06	216725	Adamts2	a disintegrin-like and metallopeptidase (reprolysin type) with thrombospondin type 1 motif, 2 [Source:MGI Symbol;Acc:MGI:1347356]
Sh3pxd2b	ENSMUSG00000040711	3321.5	-1.73329	0.327238	-5.29673	1.17894e-07	5.65182e-06	268396	Sh3pxd2b	SH3 and PX domains 2B [Source:MGI Symbol;Acc:MGI:2442062]
Eaf1	ENSMUSG00000021890	1264.09	-0.672917	0.127061	-5.29601	1.18358e-07	5.65926e-06	74427	Eaf1	ELL associated factor 1 [Source:MGI Symbol;Acc:MGI:1921677]
Lamb1	ENSMUSG00000002900	1529.25	-1.24229	0.234774	-5.29142	1.21369e-07	5.78809e-06	16777	Lamb1	laminin B1 [Source:MGI Symbol;Acc:MGI:96743]
Tbc1d24	ENSMUSG00000036473	689.037	-0.89297	0.168855	-5.28837	1.23408e-07	5.87007e-06	224617	Tbc1d24	TBC1 domain family, member 24 [Source:MGI Symbol;Acc:MGI:2443456]
Fscn1	ENSMUSG00000029581	1290.61	-1.52572	0.288856	-5.28193	1.27829e-07	6.06458e-06	14086	Fscn1	fascin actin-bundling protein 1 [Source:MGI Symbol;Acc:MGI:1352745]
Prss35	ENSMUSG00000033491	531.891	-3.36675	0.637664	-5.27982	1.29309e-07	6.11897e-06	244954	Prss35	protease, serine 35 [Source:MGI Symbol;Acc:MGI:2444800]
Cd79b	ENSMUSG00000040592	1016.51	1.61908	0.306881	5.27593	1.32087e-07	6.23432e-06	15985	Cd79b	CD79B antigen [Source:MGI Symbol;Acc:MGI:96431]
Emilin1	ENSMUSG00000029163	2413.8	-1.11578	0.211617	-5.27261	1.345e-07	6.33185e-06	100952	Emilin1	elastin microfibril interfacer 1 [Source:MGI Symbol;Acc:MGI:1926189]
Gorasp1	ENSMUSG00000032513	314.526	-0.823035	0.156173	-5.27004	1.36396e-07	6.40469e-06	74498	Gorasp1	golgi reassembly stacking protein 1 [Source:MGI Symbol;Acc:MGI:1921748]
Gprc5c	ENSMUSG00000051043	964.679	-1.91508	0.363463	-5.26898	1.3718e-07	6.42502e-06	70355	Gprc5c	G protein-coupled receptor, family C, group 5, member C [Source:MGI Symbol;Acc:MGI:1917605]
Vnn1	ENSMUSG00000037440	48.9208	1.74036	0.330797	5.2611	1.43195e-07	6.68961e-06	22361	Vnn1	vanin 1 [Source:MGI Symbol;Acc:MGI:108395]
Irs2	ENSMUSG00000038894	798.952	0.535994	0.101995	5.25509	1.47951e-07	6.88152e-06	384783	Irs2	insulin receptor substrate 2 [Source:MGI Symbol;Acc:MGI:109334]
Atp6v1g1	ENSMUSG00000039105	2089.79	-0.921418	0.175343	-5.25496	1.48054e-07	6.88152e-06	66290	Atp6v1g1	ATPase, H+ transporting, lysosomal V1 subunit G1 [Source:MGI Symbol;Acc:MGI:1913540]
Ndnf	ENSMUSG00000049001	718.883	-1.54071	0.293291	-5.25317	1.49503e-07	6.93127e-06	68169	Ndnf	neuron-derived neurotrophic factor [Source:MGI Symbol;Acc:MGI:1915419]
Alg10b	ENSMUSG00000075470	1224.25	-0.368697	0.0702011	-5.252	1.50453e-07	6.95771e-06	380959	Alg10b	asparagine-linked glycosylation 10B (alpha-1,2-glucosyltransferase) [Source:MGI Symbol;Acc:MGI:2146159]
Ank	ENSMUSG00000022265	3680.49	-1.07481	0.205453	-5.23142	1.6821e-07	7.72113e-06	11732	Ank	progressive ankylosis [Source:MGI Symbol;Acc:MGI:3045421]
Inf2	ENSMUSG00000037679	2117.37	-0.785703	0.150169	-5.23213	1.67569e-07	7.72113e-06	70435	Inf2	inverted formin, FH2 and WH2 domain containing [Source:MGI Symbol;Acc:MGI:1917685]
Basp1	ENSMUSG00000045763	376.713	-0.849459	0.162377	-5.23141	1.68226e-07	7.72113e-06	70350	Basp1	brain abundant, membrane attached signal protein 1 [Source:MGI Symbol;Acc:MGI:1917600]
Bace1	ENSMUSG00000032086	889.124	-1.01485	0.194197	-5.2259	1.73314e-07	7.93474e-06	23821	Bace1	beta-site APP cleaving enzyme 1 [Source:MGI Symbol;Acc:MGI:1346542]
Tmem97	ENSMUSG00000037278	350.791	-0.661112	0.126736	-5.21644	1.82399e-07	8.32987e-06	69071	Tmem97	transmembrane protein 97 [Source:MGI Symbol;Acc:MGI:1916321]
Vash2	ENSMUSG00000037568	97.6549	-1.74456	0.334591	-5.21402	1.84792e-07	8.41813e-06	226841	Vash2	vasohibin 2 [Source:MGI Symbol;Acc:MGI:2444826]
2610507B11Rik	ENSMUSG00000010277	4722.26	-0.301247	0.0577862	-5.21313	1.85682e-07	8.42309e-06	72503	2610507B11Rik	RIKEN cDNA 2610507B11 gene [Source:MGI Symbol;Acc:MGI:1919753]
Ptk7	ENSMUSG00000023972	927.066	-1.37969	0.264686	-5.21256	1.86251e-07	8.42309e-06	71461	Ptk7	PTK7 protein tyrosine kinase 7 [Source:MGI Symbol;Acc:MGI:1918711]
Sec23ip	ENSMUSG00000055319	1016.85	-0.469202	0.0900142	-5.21253	1.8628e-07	8.42309e-06	207352	Sec23ip	Sec23 interacting protein [Source:MGI Symbol;Acc:MGI:2450915]
Gfpt1	ENSMUSG00000029992	1322.23	-0.787089	0.1511	-5.20905	1.89807e-07	8.56144e-06	14583	Gfpt1	glutamine fructose-6-phosphate transaminase 1 [Source:MGI Symbol;Acc:MGI:95698]
Asphd2	ENSMUSG00000029348	82.5825	-1.7304	0.332354	-5.20649	1.92449e-07	8.65924e-06	72898	Asphd2	aspartate beta-hydroxylase domain containing 2 [Source:MGI Symbol;Acc:MGI:1920148]
Acbd3	ENSMUSG00000026499	1025.57	-0.629108	0.120844	-5.20594	1.93021e-07	8.6637e-06	170760	Acbd3	acyl-Coenzyme A binding domain containing 3 [Source:MGI Symbol;Acc:MGI:2181074]
Mst1r	ENSMUSG00000032584	722.458	-2.40922	0.463133	-5.20201	1.97149e-07	8.82734e-06	19882	Mst1r	macrophage stimulating 1 receptor (c-met-related tyrosine kinase) [Source:MGI Symbol;Acc:MGI:99614]
Rpn2	ENSMUSG00000027642	3774.37	-0.468859	0.0901685	-5.19981	1.99487e-07	8.89773e-06	20014	Rpn2	ribophorin II [Source:MGI Symbol;Acc:MGI:98085]
Ssr2	ENSMUSG00000041355	1688.13	-0.703825	0.135361	-5.19962	1.99693e-07	8.89773e-06	66256	Ssr2	signal sequence receptor, beta [Source:MGI Symbol;Acc:MGI:1913506]
Cox8b	ENSMUSG00000025488	570.084	2.45419	0.47262	5.19273	2.07238e-07	9.21151e-06	12869	Cox8b	cytochrome c oxidase subunit 8B [Source:MGI Symbol;Acc:MGI:105958]
Nrp2	ENSMUSG00000025969	7041.52	-1.65516	0.319052	-5.18776	2.12839e-07	9.43563e-06	18187	Nrp2	neuropilin 2 [Source:MGI Symbol;Acc:MGI:1100492]
Arf3	ENSMUSG00000051853	2202.85	-0.387323	0.0746669	-5.18735	2.1331e-07	9.43563e-06	11842	Arf3	ADP-ribosylation factor 3 [Source:MGI Symbol;Acc:MGI:99432]
Ap3d1	ENSMUSG00000020198	2637.75	-0.520004	0.100351	-5.18185	2.197e-07	9.67154e-06	11776	Ap3d1	adaptor-related protein complex 3, delta 1 subunit [Source:MGI Symbol;Acc:MGI:107734]
Adipoq	ENSMUSG00000022878	2630.77	1.41589	0.273227	5.18209	2.19408e-07	9.67154e-06	11450	Adipoq	adiponectin, C1Q and collagen domain containing [Source:MGI Symbol;Acc:MGI:106675]
Ssbp2	ENSMUSG00000003992	372.054	0.612048	0.118341	5.1719	2.31731e-07	1.01767e-05	66970	Ssbp2	single-stranded DNA binding protein 2 [Source:MGI Symbol;Acc:MGI:1914220]
Ttc37	ENSMUSG00000033991	577.939	-0.664747	0.128579	-5.16996	2.3414e-07	1.02579e-05	218343	Ttc37	tetratricopeptide repeat domain 37 [Source:MGI Symbol;Acc:MGI:2679923]
Fkbp10	ENSMUSG00000001555	2592.27	-1.71984	0.332726	-5.16896	2.35402e-07	1.02886e-05	14230	Fkbp10	FK506 binding protein 10 [Source:MGI Symbol;Acc:MGI:104769]
Pacsin1	ENSMUSG00000040276	210.536	-1.49151	0.288581	-5.16844	2.36061e-07	1.02928e-05	23969	Pacsin1	protein kinase C and casein kinase substrate in neurons 1 [Source:MGI Symbol;Acc:MGI:1345181]
Sec23a	ENSMUSG00000020986	1242.33	-0.962729	0.186492	-5.16231	2.4392e-07	1.06102e-05	20334	Sec23a	SEC23 homolog A, COPII coat complex component [Source:MGI Symbol;Acc:MGI:1349635]
Rassf8	ENSMUSG00000030259	898.081	-1.2002	0.232575	-5.16048	2.46321e-07	1.06893e-05	71323	Rassf8	Ras association (RalGDS/AF-6) domain family (N-terminal) member 8 [Source:MGI Symbol;Acc:MGI:1918573]
Klf15	ENSMUSG00000030087	208.443	1.47672	0.286403	5.15608	2.52169e-07	1.08914e-05	66277	Klf15	Kruppel-like factor 15 [Source:MGI Symbol;Acc:MGI:1929988]
Arl8b	ENSMUSG00000030105	1613.14	-0.524317	0.101685	-5.15627	2.51912e-07	1.08914e-05	67166	Arl8b	ADP-ribosylation factor-like 8B [Source:MGI Symbol;Acc:MGI:1914416]
Akt1	ENSMUSG00000001729	3715.62	-0.495255	0.0961189	-5.15252	2.57011e-07	1.10367e-05	11651	Akt1	thymoma viral proto-oncogene 1 [Source:MGI Symbol;Acc:MGI:87986]
Prrc1	ENSMUSG00000024594	1739.51	-0.965276	0.187365	-5.15184	2.57942e-07	1.10367e-05	73137	Prrc1	proline-rich coiled-coil 1 [Source:MGI Symbol;Acc:MGI:1916106]
Ttc39b	ENSMUSG00000038172	1080.67	-0.659284	0.127951	-5.15264	2.56841e-07	1.10367e-05	69863	Ttc39b	tetratricopeptide repeat domain 39B [Source:MGI Symbol;Acc:MGI:1917113]
Ramp3	ENSMUSG00000041046	49.8676	-1.9439	0.377312	-5.15198	2.57757e-07	1.10367e-05	56089	Ramp3	receptor (calcitonin) activity modifying protein 3 [Source:MGI Symbol;Acc:MGI:1860292]
Slc25a13	ENSMUSG00000015112	309.782	-0.641224	0.12453	-5.14916	2.61656e-07	1.11695e-05	50799	Slc25a13	solute carrier family 25 (mitochondrial carrier, adenine nucleotide translocator), member 13 [Source:MGI Symbol;Acc:MGI:1354721]
Actg1	ENSMUSG00000062825	10740.8	-0.529293	0.102887	-5.14442	2.6835e-07	1.14286e-05	11465	Actg1	actin, gamma, cytoplasmic 1 [Source:MGI Symbol;Acc:MGI:87906]
Pdgfc	ENSMUSG00000028019	568.477	-1.39032	0.270614	-5.13765	2.7819e-07	1.18202e-05	54635	Pdgfc	platelet-derived growth factor, C polypeptide [Source:MGI Symbol;Acc:MGI:1859631]
Gm15675	ENSMUSG00000086825	273.837	1.16668	0.227585	5.12635	2.95409e-07	1.25227e-05	NA	Gm15675	predicted gene 15675 [Source:MGI Symbol;Acc:MGI:3783117]
Serpinf1	ENSMUSG00000000753	10892.1	-1.77803	0.347251	-5.12031	3.05039e-07	1.29011e-05	20317	Serpinf1	serine (or cysteine) peptidase inhibitor, clade F, member 1 [Source:MGI Symbol;Acc:MGI:108080]
Atp6v1e1	ENSMUSG00000019210	2292.47	-0.790802	0.154514	-5.11799	3.08807e-07	1.30304e-05	11973	Atp6v1e1	ATPase, H+ transporting, lysosomal V1 subunit E1 [Source:MGI Symbol;Acc:MGI:894326]
Col12a1	ENSMUSG00000032332	14146.1	-2.04237	0.399472	-5.11267	3.17642e-07	1.33724e-05	12816	Col12a1	collagen, type XII, alpha 1 [Source:MGI Symbol;Acc:MGI:88448]
Actn1	ENSMUSG00000015143	3321.95	-0.583147	0.114146	-5.10877	3.24268e-07	1.362e-05	109711	Actn1	actinin, alpha 1 [Source:MGI Symbol;Acc:MGI:2137706]
Lce1e	ENSMUSG00000068889	14.2973	18.9426	3.71708	5.09609	3.46737e-07	1.45304e-05	68694	Lce1e	late cornified envelope 1E [Source:MGI Symbol;Acc:MGI:1915944]
Sh3pxd2a	ENSMUSG00000053617	5687.33	-1.32972	0.261006	-5.09459	3.49505e-07	1.4613e-05	14218	Sh3pxd2a	SH3 and PX domains 2A [Source:MGI Symbol;Acc:MGI:1298393]
Nr4a2	ENSMUSG00000026826	228.382	-1.90681	0.374936	-5.08569	3.6629e-07	1.52799e-05	18227	Nr4a2	nuclear receptor subfamily 4, group A, member 2 [Source:MGI Symbol;Acc:MGI:1352456]
Adamtsl2	ENSMUSG00000036040	95.6812	-1.44028	0.283432	-5.08157	3.7433e-07	1.55798e-05	77794	Adamtsl2	ADAMTS-like 2 [Source:MGI Symbol;Acc:MGI:1925044]
Serpind1	ENSMUSG00000022766	44.5511	-2.62765	0.517172	-5.0808	3.75846e-07	1.56074e-05	15160	Serpind1	serine (or cysteine) peptidase inhibitor, clade D, member 1 [Source:MGI Symbol;Acc:MGI:96051]
Pik3r3	ENSMUSG00000028698	260.082	-1.26362	0.248805	-5.07875	3.79925e-07	1.57411e-05	18710	Pik3r3	phosphoinositide-3-kinase regulatory subunit 3 [Source:MGI Symbol;Acc:MGI:109277]
Txlna	ENSMUSG00000053841	1596.27	-0.447819	0.0882581	-5.07398	3.89586e-07	1.61049e-05	109658	Txlna	taxilin alpha [Source:MGI Symbol;Acc:MGI:105968]
Tent5a	ENSMUSG00000032265	2333.72	-1.13959	0.224716	-5.07123	3.95253e-07	1.63024e-05	212943	Tent5a	terminal nucleotidyltransferase 5A [Source:MGI Symbol;Acc:MGI:2670964]
Gxylt2	ENSMUSG00000030074	1367.84	-2.13747	0.421677	-5.06898	3.99955e-07	1.64593e-05	232313	Gxylt2	glucoside xylosyltransferase 2 [Source:MGI Symbol;Acc:MGI:2682940]
Gne	ENSMUSG00000028479	823.208	-0.723261	0.142718	-5.06775	4.0255e-07	1.65289e-05	50798	Gne	glucosamine (UDP-N-acetyl)-2-epimerase/N-acetylmannosamine kinase [Source:MGI Symbol;Acc:MGI:1354951]
Csrnp3	ENSMUSG00000044647	196.262	-1.80353	0.356083	-5.06492	4.08582e-07	1.67391e-05	77771	Csrnp3	cysteine-serine-rich nuclear protein 3 [Source:MGI Symbol;Acc:MGI:1925021]
Srxn1	ENSMUSG00000032802	610.428	-0.659065	0.130283	-5.05871	4.22093e-07	1.7254e-05	76650	Srxn1	sulfiredoxin 1 homolog (S. cerevisiae) [Source:MGI Symbol;Acc:MGI:104971]
Esm1	ENSMUSG00000042379	1049.47	1.65526	0.327481	5.0545	4.31511e-07	1.75997e-05	71690	Esm1	endothelial cell-specific molecule 1 [Source:MGI Symbol;Acc:MGI:1918940]
Dchs1	ENSMUSG00000036862	881.197	-1.42005	0.280979	-5.05395	4.32764e-07	1.76116e-05	233651	Dchs1	dachsous cadherin related 1 [Source:MGI Symbol;Acc:MGI:2685011]
Slit2	ENSMUSG00000031558	2057.7	-1.26069	0.249554	-5.05176	4.37762e-07	1.77755e-05	20563	Slit2	slit guidance ligand 2 [Source:MGI Symbol;Acc:MGI:1315205]
Ap3m1	ENSMUSG00000021824	1094.78	-0.399725	0.0791365	-5.05108	4.3933e-07	1.77997e-05	55946	Ap3m1	adaptor-related protein complex 3, mu 1 subunit [Source:MGI Symbol;Acc:MGI:1929212]
Tmppe	ENSMUSG00000079260	196.983	-1.08237	0.214304	-5.0506	4.40416e-07	1.78043e-05	100504715	Tmppe	transmembrane protein with metallophosphoesterase domain [Source:MGI Symbol;Acc:MGI:5317335]
Sec24a	ENSMUSG00000036391	748.778	-0.76782	0.152054	-5.04967	4.42575e-07	1.78522e-05	77371	Sec24a	Sec24 related gene family, member A (S. cerevisiae) [Source:MGI Symbol;Acc:MGI:1924621]
Ext2	ENSMUSG00000027198	1470.73	-0.745219	0.147611	-5.04853	4.45217e-07	1.79192e-05	14043	Ext2	exostosin glycosyltransferase 2 [Source:MGI Symbol;Acc:MGI:108050]
Gdf11	ENSMUSG00000025352	224.785	-1.34098	0.265704	-5.0469	4.49047e-07	1.80338e-05	14561	Gdf11	growth differentiation factor 11 [Source:MGI Symbol;Acc:MGI:1338027]
Atp10d	ENSMUSG00000046808	397.864	0.65477	0.129804	5.04429	4.55197e-07	1.82071e-05	231287	Atp10d	ATPase, class V, type 10D [Source:MGI Symbol;Acc:MGI:2450125]
Gm11476	ENSMUSG00000085596	23.2334	-2.08407	0.41316	-5.04423	4.5535e-07	1.82071e-05	NA	Gm11476	predicted gene 11476 [Source:MGI Symbol;Acc:MGI:3705135]
Golga3	ENSMUSG00000029502	1299.73	-0.689361	0.136681	-5.04358	4.56908e-07	1.82295e-05	269682	Golga3	golgi autoantigen, golgin subfamily a, 3 [Source:MGI Symbol;Acc:MGI:96958]
Col5a2	ENSMUSG00000026042	19402.3	-2.11949	0.420713	-5.03785	4.70786e-07	1.86653e-05	12832	Col5a2	collagen, type V, alpha 2 [Source:MGI Symbol;Acc:MGI:88458]
Mmp23	ENSMUSG00000029061	527.978	-1.93035	0.383172	-5.03781	4.70888e-07	1.86653e-05	26561	Mmp23	matrix metallopeptidase 23 [Source:MGI Symbol;Acc:MGI:1347361]
Gm2115	ENSMUSG00000097789	41.4743	-2.41503	0.479363	-5.03799	4.70439e-07	1.86653e-05	NA	Gm2115	predicted gene 2115 [Source:MGI Symbol;Acc:MGI:3780284]
Sec31a	ENSMUSG00000035325	3650.9	-1.06327	0.211099	-5.03682	4.7334e-07	1.8722e-05	69162	Sec31a	Sec31 homolog A (S. cerevisiae) [Source:MGI Symbol;Acc:MGI:1916412]
Hspa13	ENSMUSG00000032932	685.496	-0.536368	0.10662	-5.03066	4.88785e-07	1.92912e-05	110920	Hspa13	heat shock protein 70 family, member 13 [Source:MGI Symbol;Acc:MGI:1309463]
Cd74	ENSMUSG00000024610	7034.01	1.22731	0.244194	5.02598	5.00865e-07	1.97255e-05	16149	Cd74	CD74 antigen (invariant polypeptide of major histocompatibility complex, class II antigen-associated) [Source:MGI Symbol;Acc:MGI:96534]
Npc2	ENSMUSG00000021242	4818.86	-0.629064	0.125263	-5.02196	5.11456e-07	2.00563e-05	67963	Npc2	NPC intracellular cholesterol transporter 2 [Source:MGI Symbol;Acc:MGI:1915213]
Akap6	ENSMUSG00000061603	505.129	-1.56337	0.311288	-5.02227	5.10654e-07	2.00563e-05	238161	Akap6	A kinase (PRKA) anchor protein 6 [Source:MGI Symbol;Acc:MGI:3050566]
Pafah1b2	ENSMUSG00000003131	1590.63	-0.338611	0.0674445	-5.02058	5.15156e-07	2.01582e-05	18475	Pafah1b2	platelet-activating factor acetylhydrolase, isoform 1b, subunit 2 [Source:MGI Symbol;Acc:MGI:108415]
Usp8	ENSMUSG00000027363	1449.4	-0.318382	0.0634229	-5.01999	5.16746e-07	2.01773e-05	84092	Usp8	ubiquitin specific peptidase 8 [Source:MGI Symbol;Acc:MGI:1934029]
B4galt2	ENSMUSG00000028541	372.207	-1.37849	0.274654	-5.01901	5.19372e-07	2.02367e-05	53418	B4galt2	UDP-Gal:betaGlcNAc beta 1,4- galactosyltransferase, polypeptide 2 [Source:MGI Symbol;Acc:MGI:1858493]
Clec11a	ENSMUSG00000004473	1588.08	-1.38924	0.276826	-5.01848	5.20812e-07	2.02497e-05	20256	Clec11a	C-type lectin domain family 11, member a [Source:MGI Symbol;Acc:MGI:1298219]
Trf	ENSMUSG00000032554	7394.63	1.06643	0.212585	5.01651	5.26191e-07	2.04155e-05	22041	Trf	transferrin [Source:MGI Symbol;Acc:MGI:98821]
Ssr4	ENSMUSG00000002014	1533.66	-0.621317	0.123898	-5.01474	5.31053e-07	2.05031e-05	20832	Ssr4	signal sequence receptor, delta [Source:MGI Symbol;Acc:MGI:1099464]
Macroh2a2	ENSMUSG00000020086	174.076	-1.3126	0.26179	-5.01395	5.33241e-07	2.05031e-05	404634	Macroh2a2	macroH2A.2 histone [Source:MGI Symbol;Acc:MGI:3037658]
Cacna1i	ENSMUSG00000022416	150.136	1.87066	0.373112	5.01366	5.34045e-07	2.05031e-05	239556	Cacna1i	calcium channel, voltage-dependent, alpha 1I subunit [Source:MGI Symbol;Acc:MGI:2178051]
Plat	ENSMUSG00000031538	538.555	-1.66907	0.332867	-5.01424	5.32438e-07	2.05031e-05	18791	Plat	plasminogen activator, tissue [Source:MGI Symbol;Acc:MGI:97610]
Adam12	ENSMUSG00000054555	1586.94	-1.75376	0.349775	-5.01397	5.33188e-07	2.05031e-05	11489	Adam12	a disintegrin and metallopeptidase domain 12 (meltrin alpha) [Source:MGI Symbol;Acc:MGI:105378]
Unc5b	ENSMUSG00000020099	2838.72	-1.7569	0.350643	-5.01051	5.42858e-07	2.07774e-05	107449	Unc5b	unc-5 netrin receptor B [Source:MGI Symbol;Acc:MGI:894703]
Gm37403	ENSMUSG00000103320	26.7343	2.34374	0.467785	5.0103	5.4346e-07	2.07774e-05	NA	Gm37403	predicted gene, 37403 [Source:MGI Symbol;Acc:MGI:5610631]
Igf2r	ENSMUSG00000023830	2430.65	-1.10081	0.219939	-5.00508	5.58398e-07	2.13041e-05	16004	Igf2r	insulin-like growth factor 2 receptor [Source:MGI Symbol;Acc:MGI:96435]
Slc35a2	ENSMUSG00000031156	414.708	-0.719869	0.143887	-5.003	5.64452e-07	2.14902e-05	22232	Slc35a2	solute carrier family 35 (UDP-galactose transporter), member A2 [Source:MGI Symbol;Acc:MGI:1345297]
Pxdc1	ENSMUSG00000021411	496.616	-1.1966	0.239409	-4.99813	5.78898e-07	2.19945e-05	66895	Pxdc1	PX domain containing 1 [Source:MGI Symbol;Acc:MGI:1914145]
Oit3	ENSMUSG00000009654	53.0271	-1.86016	0.372448	-4.99442	5.90132e-07	2.23361e-05	18302	Oit3	oncoprotein induced transcript 3 [Source:MGI Symbol;Acc:MGI:1201782]
Akr1b8	ENSMUSG00000029762	264.754	-1.28814	0.257918	-4.99435	5.90329e-07	2.23361e-05	14187	Akr1b8	aldo-keto reductase family 1, member B8 [Source:MGI Symbol;Acc:MGI:107673]
Wsb2	ENSMUSG00000029364	1053.87	-0.798788	0.160156	-4.98756	6.11481e-07	2.30887e-05	59043	Wsb2	WD repeat and SOCS box-containing 2 [Source:MGI Symbol;Acc:MGI:2144041]
Lrch2	ENSMUSG00000031290	91.9215	-1.60252	0.321567	-4.98346	6.24578e-07	2.35348e-05	210297	Lrch2	leucine-rich repeats and calponin homology (CH) domain containing 2 [Source:MGI Symbol;Acc:MGI:2147870]
Irx5	ENSMUSG00000031737	437.481	-1.35912	0.272749	-4.98303	6.25947e-07	2.35379e-05	54352	Irx5	Iroquois homeobox 5 [Source:MGI Symbol;Acc:MGI:1859086]
Loxl2	ENSMUSG00000034205	1527.03	-1.67907	0.337146	-4.98024	6.3507e-07	2.3832e-05	94352	Loxl2	lysyl oxidase-like 2 [Source:MGI Symbol;Acc:MGI:2137913]
Fat3	ENSMUSG00000074505	1389.5	-2.02012	0.405914	-4.97672	6.4671e-07	2.42192e-05	270120	Fat3	FAT atypical cadherin 3 [Source:MGI Symbol;Acc:MGI:2444314]
Srpr	ENSMUSG00000032042	2125.19	-0.547413	0.110071	-4.97327	6.58338e-07	2.46044e-05	67398	Srpr	signal recognition particle receptor ('docking protein') [Source:MGI Symbol;Acc:MGI:1914648]
6330403L08Rik	ENSMUSG00000075585	204.316	-1.22268	0.246085	-4.96853	6.74609e-07	2.51611e-05	NA	6330403L08Rik	RIKEN cDNA 6330403L08 gene [Source:MGI Symbol;Acc:MGI:1917994]
Tm9sf3	ENSMUSG00000025016	4597.1	-0.417806	0.0842045	-4.9618	6.98438e-07	2.59969e-05	107358	Tm9sf3	transmembrane 9 superfamily member 3 [Source:MGI Symbol;Acc:MGI:1914262]
Map4k3	ENSMUSG00000024242	1097.14	-1.0901	0.219783	-4.95989	7.05326e-07	2.62001e-05	225028	Map4k3	mitogen-activated protein kinase kinase kinase kinase 3 [Source:MGI Symbol;Acc:MGI:2154405]
Myoz2	ENSMUSG00000028116	255.226	2.13679	0.430869	4.95926	7.07605e-07	2.62315e-05	59006	Myoz2	myozenin 2 [Source:MGI Symbol;Acc:MGI:1913063]
Spock1	ENSMUSG00000056222	68.3817	-2.18667	0.441489	-4.95294	7.3101e-07	2.70444e-05	20745	Spock1	sparc/osteonectin, cwcv and kazal-like domains proteoglycan 1 [Source:MGI Symbol;Acc:MGI:105371]
Atp1a2	ENSMUSG00000007097	1919.6	1.43248	0.289372	4.9503	7.40992e-07	2.73584e-05	98660	Atp1a2	ATPase, Na+/K+ transporting, alpha 2 polypeptide [Source:MGI Symbol;Acc:MGI:88106]
Irf4	ENSMUSG00000021356	438.542	1.20744	0.244106	4.94638	7.56076e-07	2.78592e-05	16364	Irf4	interferon regulatory factor 4 [Source:MGI Symbol;Acc:MGI:1096873]
Loxl3	ENSMUSG00000000693	1091.72	-1.38723	0.280558	-4.94454	7.63247e-07	2.80669e-05	16950	Loxl3	lysyl oxidase-like 3 [Source:MGI Symbol;Acc:MGI:1337004]
Aebp1	ENSMUSG00000020473	4142.77	-1.84254	0.372734	-4.94332	7.68037e-07	2.81865e-05	11568	Aebp1	AE binding protein 1 [Source:MGI Symbol;Acc:MGI:1197012]
9330175E14Rik	ENSMUSG00000097194	95.7427	1.00325	0.202997	4.9422	7.72472e-07	2.82925e-05	NA	9330175E14Rik	RIKEN cDNA 9330175E14 gene [Source:MGI Symbol;Acc:MGI:2443913]
Dvl3	ENSMUSG00000003233	1035.76	-0.667853	0.135233	-4.93854	7.87108e-07	2.87711e-05	13544	Dvl3	dishevelled segment polarity protein 3 [Source:MGI Symbol;Acc:MGI:108100]
Pja1	ENSMUSG00000034403	687.059	-0.775791	0.157129	-4.93729	7.92147e-07	2.87894e-05	18744	Pja1	praja ring finger ubiquitin ligase 1 [Source:MGI Symbol;Acc:MGI:1101765]
Tmed9	ENSMUSG00000058569	1680.25	-0.541917	0.109758	-4.93739	7.91751e-07	2.87894e-05	67511	Tmed9	transmembrane p24 trafficking protein 9 [Source:MGI Symbol;Acc:MGI:1914761]
Gm7809	ENSMUSG00000099397	155.387	-0.75639	0.153201	-4.93725	7.92324e-07	2.87894e-05	NA	Gm7809	predicted gene 7809 [Source:MGI Symbol;Acc:MGI:3643362]
1700066M21Rik	ENSMUSG00000038323	285.392	-1.28182	0.259695	-4.93588	7.97887e-07	2.89341e-05	73467	1700066M21Rik	RIKEN cDNA 1700066M21 gene [Source:MGI Symbol;Acc:MGI:1920717]
Rnd1	ENSMUSG00000054855	135.361	-1.22792	0.248822	-4.93492	8.01824e-07	2.90194e-05	223881	Rnd1	Rho family GTPase 1 [Source:MGI Symbol;Acc:MGI:2444878]
Tm9sf2	ENSMUSG00000025544	2391.44	-0.295151	0.0598233	-4.93372	8.06788e-07	2.90841e-05	68059	Tm9sf2	transmembrane 9 superfamily member 2 [Source:MGI Symbol;Acc:MGI:1915309]
Lasp1	ENSMUSG00000038366	4040.06	-0.789526	0.160021	-4.9339	8.06045e-07	2.90841e-05	16796	Lasp1	LIM and SH3 protein 1 [Source:MGI Symbol;Acc:MGI:109656]
Mb	ENSMUSG00000018893	3402.79	2.20468	0.446918	4.93307	8.0949e-07	2.91241e-05	17189	Mb	myoglobin [Source:MGI Symbol;Acc:MGI:96922]
Pax5	ENSMUSG00000014030	942.498	1.28142	0.259832	4.93171	8.15125e-07	2.92694e-05	18507	Pax5	paired box 5 [Source:MGI Symbol;Acc:MGI:97489]
Mgst1	ENSMUSG00000008540	1244.25	1.01307	0.205438	4.93128	8.16925e-07	2.92766e-05	56615	Mgst1	microsomal glutathione S-transferase 1 [Source:MGI Symbol;Acc:MGI:1913850]
Nsun7	ENSMUSG00000029206	28.2244	-1.81055	0.367352	-4.92864	8.28023e-07	2.96164e-05	70918	Nsun7	NOL1/NOP2/Sun domain family, member 7 [Source:MGI Symbol;Acc:MGI:1918168]
Zfp9	ENSMUSG00000072623	322.661	-1.37613	0.279611	-4.92158	8.58491e-07	3.06463e-05	22750	Zfp9	zinc finger protein 9 [Source:MGI Symbol;Acc:MGI:99210]
Slc2a13	ENSMUSG00000036298	325.414	-1.15541	0.234798	-4.92087	8.61608e-07	3.06977e-05	239606	Slc2a13	solute carrier family 2 (facilitated glucose transporter), member 13 [Source:MGI Symbol;Acc:MGI:2146030]
Ube2ql1	ENSMUSG00000052981	86.6319	-1.77936	0.361741	-4.91887	8.70462e-07	3.09529e-05	76980	Ube2ql1	ubiquitin-conjugating enzyme E2Q family-like 1 [Source:MGI Symbol;Acc:MGI:1924230]
Ccdc88a	ENSMUSG00000032740	1301.88	-0.674271	0.13715	-4.91629	8.82012e-07	3.13029e-05	108686	Ccdc88a	coiled coil domain containing 88A [Source:MGI Symbol;Acc:MGI:1925177]
Rnf167	ENSMUSG00000040746	1146.75	0.457592	0.0931505	4.91239	8.99732e-07	3.187e-05	70510	Rnf167	ring finger protein 167 [Source:MGI Symbol;Acc:MGI:1917760]
Cd276	ENSMUSG00000035914	954	-1.78726	0.363884	-4.91162	9.0327e-07	3.19336e-05	102657	Cd276	CD276 antigen [Source:MGI Symbol;Acc:MGI:2183926]
P3h4	ENSMUSG00000006931	954.706	-1.50802	0.307205	-4.90882	9.16254e-07	3.23302e-05	66180	P3h4	prolyl 3-hydroxylase family member 4 (non-enzymatic) [Source:MGI Symbol;Acc:MGI:1913430]
Gli3	ENSMUSG00000021318	464.545	-1.58276	0.322756	-4.90388	9.39608e-07	3.30905e-05	14634	Gli3	GLI-Kruppel family member GLI3 [Source:MGI Symbol;Acc:MGI:95729]
Ly6d	ENSMUSG00000034634	563.058	1.93965	0.395824	4.90029	9.56967e-07	3.36371e-05	17068	Ly6d	lymphocyte antigen 6 complex, locus D [Source:MGI Symbol;Acc:MGI:96881]
Hlf	ENSMUSG00000003949	382.979	1.04474	0.213238	4.89942	9.61198e-07	3.37211e-05	217082	Hlf	hepatic leukemia factor [Source:MGI Symbol;Acc:MGI:96108]
1600012H06Rik	ENSMUSG00000050088	510.12	-0.58273	0.118965	-4.89833	9.66554e-07	3.38442e-05	67912	1600012H06Rik	RIKEN cDNA 1600012H06 gene [Source:MGI Symbol;Acc:MGI:1915162]
Inpp5k	ENSMUSG00000006127	1128.4	0.422059	0.0861766	4.89761	9.70102e-07	3.39036e-05	19062	Inpp5k	inositol polyphosphate 5-phosphatase K [Source:MGI Symbol;Acc:MGI:1194899]
Mrpl17	ENSMUSG00000030879	677.378	-0.631828	0.129125	-4.89315	9.92352e-07	3.46151e-05	27397	Mrpl17	mitochondrial ribosomal protein L17 [Source:MGI Symbol;Acc:MGI:1351608]
Golm1	ENSMUSG00000021556	600.864	-0.77874	0.159354	-4.88687	1.0245e-06	3.5601e-05	105348	Golm1	golgi membrane protein 1 [Source:MGI Symbol;Acc:MGI:1917329]
Carns1	ENSMUSG00000075289	229.257	0.799241	0.163547	4.88691	1.0243e-06	3.5601e-05	107239	Carns1	carnosine synthase 1 [Source:MGI Symbol;Acc:MGI:2147595]
Wdr7	ENSMUSG00000040560	728.312	-0.555359	0.113659	-4.88621	1.02798e-06	3.5654e-05	104082	Wdr7	WD repeat domain 7 [Source:MGI Symbol;Acc:MGI:1860197]
Vcan	ENSMUSG00000021614	1394.88	-1.52953	0.313113	-4.88494	1.03462e-06	3.58168e-05	13003	Vcan	versican [Source:MGI Symbol;Acc:MGI:102889]
Saa3	ENSMUSG00000040026	22.5054	-3.44725	0.706203	-4.88138	1.05345e-06	3.63996e-05	20210	Saa3	serum amyloid A 3 [Source:MGI Symbol;Acc:MGI:98223]
Gpr182	ENSMUSG00000058396	235.718	0.729439	0.149586	4.87639	1.08043e-06	3.72616e-05	11536	Gpr182	G protein-coupled receptor 182 [Source:MGI Symbol;Acc:MGI:109545]
Chpf2	ENSMUSG00000038181	787.745	-1.00791	0.206795	-4.87397	1.09376e-06	3.76503e-05	100910	Chpf2	chondroitin polymerizing factor 2 [Source:MGI Symbol;Acc:MGI:1917522]
Carmil2	ENSMUSG00000050357	306.595	1.20754	0.247785	4.87335	1.09721e-06	3.76983e-05	234695	Carmil2	capping protein regulator and myosin 1 linker 2 [Source:MGI Symbol;Acc:MGI:2685431]
Fkbp7	ENSMUSG00000002732	786.164	-1.41601	0.29065	-4.87187	1.10547e-06	3.7911e-05	14231	Fkbp7	FK506 binding protein 7 [Source:MGI Symbol;Acc:MGI:1336879]
Spg11	ENSMUSG00000033396	828.721	-0.578149	0.118721	-4.86982	1.11702e-06	3.82353e-05	214585	Spg11	SPG11, spatacsin vesicle trafficking associated [Source:MGI Symbol;Acc:MGI:2444989]
Ppargc1b	ENSMUSG00000033871	172.531	-1.32638	0.272629	-4.86514	1.14379e-06	3.90786e-05	170826	Ppargc1b	peroxisome proliferative activated receptor, gamma, coactivator 1 beta [Source:MGI Symbol;Acc:MGI:2444934]
Abr	ENSMUSG00000017631	2301.52	-0.65956	0.135596	-4.86414	1.14956e-06	3.92027e-05	109934	Abr	active BCR-related gene [Source:MGI Symbol;Acc:MGI:107771]
Ikbip	ENSMUSG00000019975	897.588	-1.04658	0.215193	-4.86344	1.15362e-06	3.9268e-05	67454	Ikbip	IKBKB interacting protein [Source:MGI Symbol;Acc:MGI:1914704]
Mmgt2	ENSMUSG00000048497	227.668	-0.942081	0.193835	-4.86023	1.17252e-06	3.98375e-05	216829	Mmgt2	membrane magnesium transporter 2 [Source:MGI Symbol;Acc:MGI:2448491]
Mical2	ENSMUSG00000038244	727.173	-1.67432	0.344677	-4.85764	1.18793e-06	4.02861e-05	100504195	Mical2	microtubule associated monooxygenase, calponin and LIM domain containing 2 [Source:MGI Symbol;Acc:MGI:2444947]
Mical2-1	ENSMUSG00000038244	727.173	-1.67432	0.344677	-4.85764	1.18793e-06	4.02861e-05	320878	Mical2	microtubule associated monooxygenase, calponin and LIM domain containing 2 [Source:MGI Symbol;Acc:MGI:2444947]
Clstn3	ENSMUSG00000008153	99.0265	1.04223	0.214709	4.85416	1.20896e-06	4.07954e-05	232370	Clstn3	calsyntenin 3 [Source:MGI Symbol;Acc:MGI:2178323]
Zfp469	ENSMUSG00000043903	1185.3	-2.24298	0.462085	-4.85405	1.20963e-06	4.07954e-05	195209	Zfp469	zinc finger protein 469 [Source:MGI Symbol;Acc:MGI:2684868]
Cyp4v3	ENSMUSG00000079057	505.093	-0.925768	0.190699	-4.85462	1.2062e-06	4.07954e-05	102294	Cyp4v3	cytochrome P450, family 4, subfamily v, polypeptide 3 [Source:MGI Symbol;Acc:MGI:2142763]
Sparc	ENSMUSG00000018593	141948	-1.78525	0.368289	-4.84743	1.25074e-06	4.21043e-05	20692	Sparc	secreted acidic cysteine rich glycoprotein [Source:MGI Symbol;Acc:MGI:98373]
Erlec1	ENSMUSG00000020311	868.366	-0.620782	0.128309	-4.83817	1.31039e-06	4.38704e-05	66753	Erlec1	endoplasmic reticulum lectin 1 [Source:MGI Symbol;Acc:MGI:1914003]
Gla	ENSMUSG00000031266	271.625	-0.820294	0.169543	-4.83826	1.30981e-06	4.38704e-05	11605	Gla	galactosidase, alpha [Source:MGI Symbol;Acc:MGI:1347344]
C130050O18Rik	ENSMUSG00000044092	154.069	-1.02605	0.212062	-4.83845	1.30854e-06	4.38704e-05	319772	C130050O18Rik	RIKEN cDNA C130050O18 gene [Source:MGI Symbol;Acc:MGI:2442694]
H3c15	ENSMUSG00000081058	18.9505	-2.15054	0.444935	-4.83338	1.34235e-06	4.48584e-05	97114	H3c15	H3 clustered histone 15 [Source:MGI Symbol;Acc:MGI:2448357]
Slc7a6	ENSMUSG00000031904	475.544	-0.929517	0.192464	-4.82955	1.3684e-06	4.56107e-05	330836	Slc7a6	solute carrier family 7 (cationic amino acid transporter, y+ system), member 6 [Source:MGI Symbol;Acc:MGI:2142598]
Kazn	ENSMUSG00000040606	411.332	-1.29663	0.268491	-4.82934	1.36984e-06	4.56107e-05	71529	Kazn	kazrin, periplakin interacting protein [Source:MGI Symbol;Acc:MGI:1918779]
Git1	ENSMUSG00000011877	1610.27	-0.906248	0.187907	-4.82285	1.41521e-06	4.7036e-05	216963	Git1	GIT ArfGAP 1 [Source:MGI Symbol;Acc:MGI:1927140]
Plekhg4	ENSMUSG00000014782	130.343	-2.57507	0.534214	-4.8203	1.43345e-06	4.75557e-05	102075	Plekhg4	pleckstrin homology domain containing, family G (with RhoGef domain) member 4 [Source:MGI Symbol;Acc:MGI:2142544]
Ccl11	ENSMUSG00000020676	144.022	2.28231	0.473775	4.81728	1.45529e-06	4.81928e-05	20292	Ccl11	chemokine (C-C motif) ligand 11 [Source:MGI Symbol;Acc:MGI:103576]
Tmtc3	ENSMUSG00000036676	539.235	-0.701225	0.145602	-4.81604	1.46434e-06	4.84053e-05	237500	Tmtc3	transmembrane and tetratricopeptide repeat containing 3 [Source:MGI Symbol;Acc:MGI:3036255]
Tbc1d8b	ENSMUSG00000042473	541.599	-0.949837	0.197301	-4.81415	1.47828e-06	4.86457e-05	245638	Tbc1d8b	TBC1 domain family, member 8B [Source:MGI Symbol;Acc:MGI:1918101]
Gpr68	ENSMUSG00000047415	252.338	-1.28871	0.267703	-4.81397	1.47959e-06	4.86457e-05	238377	Gpr68	G protein-coupled receptor 68 [Source:MGI Symbol;Acc:MGI:2441763]
Chst3	ENSMUSG00000057337	773.088	1.1148	0.231569	4.81409	1.47874e-06	4.86457e-05	53374	Chst3	carbohydrate sulfotransferase 3 [Source:MGI Symbol;Acc:MGI:1858224]
Gpt	ENSMUSG00000022546	249.177	1.25394	0.260521	4.8132	1.48536e-06	4.87479e-05	76282	Gpt	glutamic pyruvic transaminase, soluble [Source:MGI Symbol;Acc:MGI:95802]
Plod1	ENSMUSG00000019055	1701.06	-0.981851	0.204167	-4.80905	1.51646e-06	4.96797e-05	18822	Plod1	procollagen-lysine, 2-oxoglutarate 5-dioxygenase 1 [Source:MGI Symbol;Acc:MGI:99907]
Fgd2	ENSMUSG00000024013	537.745	0.757608	0.157578	4.80782	1.52588e-06	4.9899e-05	26382	Fgd2	FYVE, RhoGEF and PH domain containing 2 [Source:MGI Symbol;Acc:MGI:1347084]
Sec22b	ENSMUSG00000027879	1206.14	-0.592383	0.123354	-4.80231	1.56843e-06	5.1199e-05	20333	Sec22b	SEC22 homolog B, vesicle trafficking protein [Source:MGI Symbol;Acc:MGI:1338759]
Dyrk2	ENSMUSG00000028630	1023.73	-0.643611	0.134053	-4.80119	1.57729e-06	5.13968e-05	69181	Dyrk2	dual-specificity tyrosine-(Y)-phosphorylation regulated kinase 2 [Source:MGI Symbol;Acc:MGI:1330301]
Il10ra	ENSMUSG00000032089	736.295	0.772389	0.160891	4.8007	1.58109e-06	5.1429e-05	16154	Il10ra	interleukin 10 receptor, alpha [Source:MGI Symbol;Acc:MGI:96538]
AU040320	ENSMUSG00000028830	737.288	-0.389202	0.0812006	-4.79309	1.64228e-06	5.33246e-05	100317	AU040320	expressed sequence AU040320 [Source:MGI Symbol;Acc:MGI:2140475]
Ighd	ENSMUSG00000104213	939.875	1.34412	0.280517	4.79159	1.65462e-06	5.36301e-05	NA	Ighd	immunoglobulin heavy constant delta [Source:MGI Symbol;Acc:MGI:96447]
Slc39a13	ENSMUSG00000002105	1168.22	-1.3707	0.286349	-4.78681	1.69456e-06	5.48275e-05	68427	Slc39a13	solute carrier family 39 (metal ion transporter), member 13 [Source:MGI Symbol;Acc:MGI:1915677]
Dock5	ENSMUSG00000044447	1191.28	-0.933974	0.19514	-4.78618	1.69982e-06	5.49009e-05	68813	Dock5	dedicator of cytokinesis 5 [Source:MGI Symbol;Acc:MGI:2652871]
Gorasp2	ENSMUSG00000014959	1653.33	-0.636869	0.133233	-4.78012	1.75191e-06	5.64836e-05	70231	Gorasp2	golgi reassembly stacking protein 2 [Source:MGI Symbol;Acc:MGI:2135962]
Akr1c18	ENSMUSG00000021214	30.8989	-3.76178	0.78707	-4.77948	1.75751e-06	5.65647e-05	105349	Akr1c18	aldo-keto reductase family 1, member C18 [Source:MGI Symbol;Acc:MGI:2145420]
Dpysl3	ENSMUSG00000024501	3242.29	-1.16922	0.244901	-4.77425	1.80382e-06	5.79534e-05	22240	Dpysl3	dihydropyrimidinase-like 3 [Source:MGI Symbol;Acc:MGI:1349762]
Ccdc93	ENSMUSG00000026339	609.771	-0.488216	0.102314	-4.77175	1.82635e-06	5.85742e-05	70829	Ccdc93	coiled-coil domain containing 93 [Source:MGI Symbol;Acc:MGI:1918079]
Foxs1	ENSMUSG00000074676	77.1704	-1.85064	0.388868	-4.75905	1.94509e-06	6.22734e-05	14239	Foxs1	forkhead box S1 [Source:MGI Symbol;Acc:MGI:95546]
Gba	ENSMUSG00000028048	982.202	-0.53253	0.111951	-4.75681	1.96675e-06	6.28569e-05	14466	Gba	glucosidase, beta, acid [Source:MGI Symbol;Acc:MGI:95665]
Septin9	ENSMUSG00000059248	3341.19	-0.669427	0.14076	-4.75582	1.97642e-06	6.3056e-05	53860	Septin9	septin 9 [Source:MGI Symbol;Acc:MGI:1858222]
Hsp90b1	ENSMUSG00000020048	4128.92	-0.393066	0.0826906	-4.75345	1.99974e-06	6.36892e-05	22027	Hsp90b1	heat shock protein 90, beta (Grp94), member 1 [Source:MGI Symbol;Acc:MGI:98817]
Sult1a1	ENSMUSG00000030711	504.842	1.19762	0.252026	4.752	2.01418e-06	6.40149e-05	20887	Sult1a1	sulfotransferase family 1A, phenol-preferring, member 1 [Source:MGI Symbol;Acc:MGI:102896]
Cdh11	ENSMUSG00000031673	6034.02	-1.22937	0.258721	-4.75172	2.01696e-06	6.40149e-05	12552	Cdh11	cadherin 11 [Source:MGI Symbol;Acc:MGI:99217]
Prkcsh	ENSMUSG00000003402	1220.69	-0.531668	0.111899	-4.75132	2.0209e-06	6.40291e-05	19089	Prkcsh	protein kinase C substrate 80K-H [Source:MGI Symbol;Acc:MGI:107877]
Rag2	ENSMUSG00000032864	29.3592	2.11937	0.446168	4.75016	2.03255e-06	6.42869e-05	19374	Rag2	recombination activating gene 2 [Source:MGI Symbol;Acc:MGI:97849]
Slc2a4	ENSMUSG00000018566	866.967	1.21788	0.256462	4.74878	2.04651e-06	6.46169e-05	20528	Slc2a4	solute carrier family 2 (facilitated glucose transporter), member 4 [Source:MGI Symbol;Acc:MGI:95758]
Sox11	ENSMUSG00000063632	24.8517	-2.57317	0.541988	-4.74765	2.05796e-06	6.48664e-05	20666	Sox11	SRY (sex determining region Y)-box 11 [Source:MGI Symbol;Acc:MGI:98359]
Adamts14	ENSMUSG00000059901	434.558	-1.30003	0.274396	-4.73779	2.16063e-06	6.79855e-05	237360	Adamts14	a disintegrin-like and metallopeptidase (reprolysin type) with thrombospondin type 1 motif, 14 [Source:MGI Symbol;Acc:MGI:2179942]
Ap1s1	ENSMUSG00000004849	769.328	-0.524922	0.110817	-4.73682	2.171e-06	6.80779e-05	11769	Ap1s1	adaptor protein complex AP-1, sigma 1 [Source:MGI Symbol;Acc:MGI:1098244]
Itgb1	ENSMUSG00000025809	9230.11	-0.564645	0.119195	-4.73716	2.16731e-06	6.80779e-05	16412	Itgb1	integrin beta 1 (fibronectin receptor beta) [Source:MGI Symbol;Acc:MGI:96610]
Clptm1	ENSMUSG00000002981	1861.24	-0.361675	0.0763769	-4.7354	2.1862e-06	6.84375e-05	56457	Clptm1	cleft lip and palate associated transmembrane protein 1 [Source:MGI Symbol;Acc:MGI:1927155]
Dcaf10	ENSMUSG00000035572	601.64	-0.564571	0.119396	-4.72854	2.26135e-06	7.0669e-05	242418	Dcaf10	DDB1 and CUL4 associated factor 10 [Source:MGI Symbol;Acc:MGI:2140179]
Cacna1g	ENSMUSG00000020866	799.888	-1.30772	0.276711	-4.72593	2.2906e-06	7.14613e-05	12291	Cacna1g	calcium channel, voltage-dependent, T type, alpha 1G subunit [Source:MGI Symbol;Acc:MGI:1201678]
Cdh2	ENSMUSG00000024304	1668.83	-1.5529	0.328906	-4.72141	2.34218e-06	7.29265e-05	12558	Cdh2	cadherin 2 [Source:MGI Symbol;Acc:MGI:88355]
C9orf72	ENSMUSG00000028300	412.912	-1.01087	0.214117	-4.72112	2.34553e-06	7.29265e-05	73205	C9orf72	C9orf72, member of C9orf72-SMCR8 complex [Source:MGI Symbol;Acc:MGI:1920455]
H2-Q6	ENSMUSG00000073409	1057.68	1.05564	0.223708	4.71883	2.37209e-06	7.36273e-05	110557	H2-Q6	histocompatibility 2, Q region locus 6 [Source:MGI Symbol;Acc:MGI:95935]
Dnajc1	ENSMUSG00000026740	882.573	-0.772934	0.163813	-4.7184	2.37702e-06	7.36555e-05	13418	Dnajc1	DnaJ heat shock protein family (Hsp40) member C1 [Source:MGI Symbol;Acc:MGI:103268]
Ppp1r16b	ENSMUSG00000037754	385.214	0.744297	0.157825	4.71596	2.40573e-06	7.4308e-05	228852	Ppp1r16b	protein phosphatase 1, regulatory subunit 16B [Source:MGI Symbol;Acc:MGI:2151841]
Fndc4	ENSMUSG00000038552	135.673	-1.37861	0.292331	-4.71592	2.40619e-06	7.4308e-05	64339	Fndc4	fibronectin type III domain containing 4 [Source:MGI Symbol;Acc:MGI:1917195]
Cd79a	ENSMUSG00000003379	1054.35	1.41047	0.299164	4.7147	2.42068e-06	7.45039e-05	12518	Cd79a	CD79A antigen (immunoglobulin-associated alpha) [Source:MGI Symbol;Acc:MGI:101774]
Smarca1	ENSMUSG00000031099	179.558	-1.11156	0.235765	-4.7147	2.42066e-06	7.45039e-05	93761	Smarca1	SWI/SNF related, matrix associated, actin dependent regulator of chromatin, subfamily a, member 1 [Source:MGI Symbol;Acc:MGI:1935127]
Pfkfb1	ENSMUSG00000025271	139.296	1.05341	0.223565	4.71188	2.45441e-06	7.54154e-05	18639	Pfkfb1	6-phosphofructo-2-kinase/fructose-2,6-biphosphatase 1 [Source:MGI Symbol;Acc:MGI:107816]
Fkbp9	ENSMUSG00000029781	4549.72	-1.18728	0.251997	-4.71149	2.45913e-06	7.54338e-05	27055	Fkbp9	FK506 binding protein 9 [Source:MGI Symbol;Acc:MGI:1350921]
Grb10	ENSMUSG00000020176	1746.26	-1.41688	0.300762	-4.71099	2.46518e-06	7.5493e-05	14783	Grb10	growth factor receptor bound protein 10 [Source:MGI Symbol;Acc:MGI:103232]
Fgd1	ENSMUSG00000025265	207.646	-1.65856	0.352156	-4.70974	2.48035e-06	7.58308e-05	14163	Fgd1	FYVE, RhoGEF and PH domain containing 1 [Source:MGI Symbol;Acc:MGI:104566]
Slc14a2	ENSMUSG00000024552	21.5112	-1.64797	0.34996	-4.70901	2.48917e-06	7.59737e-05	27411	Slc14a2	solute carrier family 14 (urea transporter), member 2 [Source:MGI Symbol;Acc:MGI:1351653]
Adamts17	ENSMUSG00000058145	96.8808	-1.66617	0.353908	-4.70791	2.50275e-06	7.6261e-05	233332	Adamts17	a disintegrin-like and metallopeptidase (reprolysin type) with thrombospondin type 1 motif, 17 [Source:MGI Symbol;Acc:MGI:3588195]
Armcx2	ENSMUSG00000033436	433.198	-1.08121	0.229697	-4.70709	2.51281e-06	7.64404e-05	67416	Armcx2	armadillo repeat containing, X-linked 2 [Source:MGI Symbol;Acc:MGI:1914666]
Tspan31	ENSMUSG00000006736	441.832	-0.681827	0.144942	-4.70414	2.54943e-06	7.74258e-05	67125	Tspan31	tetraspanin 31 [Source:MGI Symbol;Acc:MGI:1914375]
Ptgs2	ENSMUSG00000032487	35.4329	-2.15425	0.458029	-4.7033	2.55994e-06	7.76162e-05	19225	Ptgs2	prostaglandin-endoperoxide synthase 2 [Source:MGI Symbol;Acc:MGI:97798]
Pts	ENSMUSG00000032067	638.167	0.574095	0.122087	4.70236	2.57175e-06	7.78454e-05	19286	Pts	6-pyruvoyl-tetrahydropterin synthase [Source:MGI Symbol;Acc:MGI:1338783]
Galnt5	ENSMUSG00000026828	198.565	-2.11285	0.449744	-4.69789	2.62863e-06	7.94358e-05	241391	Galnt5	polypeptide N-acetylgalactosaminyltransferase 5 [Source:MGI Symbol;Acc:MGI:2179403]
Nek6	ENSMUSG00000026749	532.492	-0.816595	0.173863	-4.69677	2.64314e-06	7.97427e-05	59126	Nek6	NIMA (never in mitosis gene a)-related expressed kinase 6 [Source:MGI Symbol;Acc:MGI:1891638]
Fam234a	ENSMUSG00000024187	1122.95	-0.906892	0.193173	-4.69471	2.66982e-06	8.04153e-05	106581	Fam234a	family with sequence similarity 234, member A [Source:MGI Symbol;Acc:MGI:2146854]
4833415N18Rik	ENSMUSG00000115936	51.9489	-1.59974	0.340834	-4.69361	2.6843e-06	8.07185e-05	NA	4833415N18Rik	RIKEN cDNA 4833415N18 gene [Source:MGI Symbol;Acc:MGI:1921011]
Tsku	ENSMUSG00000049580	514.924	-1.56882	0.334313	-4.69267	2.69658e-06	8.09549e-05	244152	Tsku	tsukushi, small leucine rich proteoglycan [Source:MGI Symbol;Acc:MGI:2443855]
Pttg1	ENSMUSG00000020415	375.846	0.712712	0.15194	4.69074	2.72214e-06	8.13187e-05	30939	Pttg1	pituitary tumor-transforming gene 1 [Source:MGI Symbol;Acc:MGI:1353578]
Nkd2	ENSMUSG00000021567	497.555	-1.44625	0.308276	-4.69141	2.71323e-06	8.13187e-05	72293	Nkd2	naked cuticle 2 [Source:MGI Symbol;Acc:MGI:1919543]
Ddost	ENSMUSG00000028757	2838.86	-0.549879	0.117235	-4.69042	2.72646e-06	8.13187e-05	13200	Ddost	dolichyl-di-phosphooligosaccharide-protein glycotransferase [Source:MGI Symbol;Acc:MGI:1194508]
Slc30a7	ENSMUSG00000054414	802.08	-0.656143	0.139878	-4.69084	2.72082e-06	8.13187e-05	66500	Slc30a7	solute carrier family 30 (zinc transporter), member 7 [Source:MGI Symbol;Acc:MGI:1913750]
Tmem26	ENSMUSG00000060044	193.472	-1.39431	0.29737	-4.68879	2.74829e-06	8.18365e-05	327766	Tmem26	transmembrane protein 26 [Source:MGI Symbol;Acc:MGI:2143537]
Cttn	ENSMUSG00000031078	1892.19	-0.81078	0.172982	-4.68707	2.7714e-06	8.23907e-05	13043	Cttn	cortactin [Source:MGI Symbol;Acc:MGI:99695]
Scarf2	ENSMUSG00000012017	2649.64	-1.47939	0.31567	-4.68651	2.77902e-06	8.24832e-05	224024	Scarf2	scavenger receptor class F, member 2 [Source:MGI Symbol;Acc:MGI:1858430]
Oxct1	ENSMUSG00000022186	2726.97	-0.647065	0.138127	-4.68456	2.80568e-06	8.31398e-05	67041	Oxct1	3-oxoacid CoA transferase 1 [Source:MGI Symbol;Acc:MGI:1914291]
Aplp1	ENSMUSG00000006651	95.9038	-1.9151	0.409179	-4.68034	2.86406e-06	8.44598e-05	11803	Aplp1	amyloid beta (A4) precursor-like protein 1 [Source:MGI Symbol;Acc:MGI:88046]
Gm266	ENSMUSG00000010529	83.4171	-1.62061	0.346247	-4.68051	2.86169e-06	8.44598e-05	212539	Gm266	predicted gene 266 [Source:MGI Symbol;Acc:MGI:2685112]
Efnb1	ENSMUSG00000031217	839.099	-1.35756	0.29005	-4.68042	2.8629e-06	8.44598e-05	13641	Efnb1	ephrin B1 [Source:MGI Symbol;Acc:MGI:102708]
Cd19	ENSMUSG00000030724	897.343	1.36792	0.292301	4.67984	2.87104e-06	8.45295e-05	12478	Cd19	CD19 antigen [Source:MGI Symbol;Acc:MGI:88319]
Pgam1	ENSMUSG00000011752	952.072	-0.691958	0.147892	-4.67879	2.88571e-06	8.46297e-05	18648	Pgam1	phosphoglycerate mutase 1 [Source:MGI Symbol;Acc:MGI:97552]
Ltk	ENSMUSG00000027297	13.4905	3.85561	0.823988	4.67921	2.87983e-06	8.46297e-05	17005	Ltk	leukocyte tyrosine kinase [Source:MGI Symbol;Acc:MGI:96840]
Spns2	ENSMUSG00000040447	1365.39	-1.1206	0.239515	-4.67861	2.88831e-06	8.46297e-05	216892	Spns2	spinster homolog 2 [Source:MGI Symbol;Acc:MGI:2384936]
Kcnk1	ENSMUSG00000033998	156.069	-1.72301	0.368371	-4.67736	2.90592e-06	8.50098e-05	16525	Kcnk1	potassium channel, subfamily K, member 1 [Source:MGI Symbol;Acc:MGI:109322]
Rcn3	ENSMUSG00000019539	2406.14	-1.39653	0.298704	-4.67529	2.93537e-06	8.55977e-05	52377	Rcn3	reticulocalbin 3, EF-hand calcium binding domain [Source:MGI Symbol;Acc:MGI:1277122]
Bmp1	ENSMUSG00000022098	5871.39	-1.62319	0.34717	-4.6755	2.9324e-06	8.55977e-05	12153	Bmp1	bone morphogenetic protein 1 [Source:MGI Symbol;Acc:MGI:88176]
Cyp4b1	ENSMUSG00000028713	339.543	1.49051	0.31898	4.67272	2.97231e-06	8.65373e-05	13120	Cyp4b1	cytochrome P450, family 4, subfamily b, polypeptide 1 [Source:MGI Symbol;Acc:MGI:103225]
Ighv2-6	ENSMUSG00000096670	27.9463	3.14383	0.672946	4.67174	2.98665e-06	8.68168e-05	NA	Ighv2-6	immunoglobulin heavy variable 2-6 [Source:MGI Symbol;Acc:MGI:4439518]
Col3a1	ENSMUSG00000026043	46651.5	-1.68698	0.361174	-4.67083	2.99986e-06	8.69434e-05	12825	Col3a1	collagen, type III, alpha 1 [Source:MGI Symbol;Acc:MGI:88453]
Gimap1	ENSMUSG00000090019	234.965	1.08563	0.232431	4.67079	3.0005e-06	8.69434e-05	16205	Gimap1	GTPase, IMAP family member 1 [Source:MGI Symbol;Acc:MGI:109368]
Hif1a	ENSMUSG00000021109	1617.89	-0.763632	0.163546	-4.66922	3.02338e-06	8.7468e-05	15251	Hif1a	hypoxia inducible factor 1, alpha subunit [Source:MGI Symbol;Acc:MGI:106918]
Dpp4	ENSMUSG00000035000	379.311	1.1201	0.239916	4.66873	3.03073e-06	8.75423e-05	13482	Dpp4	dipeptidylpeptidase 4 [Source:MGI Symbol;Acc:MGI:94919]
Pdxk	ENSMUSG00000032788	376.307	-0.692246	0.14829	-4.66818	3.03873e-06	8.76351e-05	216134	Pdxk	pyridoxal (pyridoxine, vitamin B6) kinase [Source:MGI Symbol;Acc:MGI:1351869]
Pced1b	ENSMUSG00000044250	161.992	0.709907	0.152104	4.66723	3.05283e-06	8.79032e-05	239647	Pced1b	PC-esterase domain containing 1B [Source:MGI Symbol;Acc:MGI:2446270]
Ifi30	ENSMUSG00000031838	1182.2	-0.985009	0.211066	-4.66684	3.05873e-06	8.79349e-05	65972	Ifi30	interferon gamma inducible protein 30 [Source:MGI Symbol;Acc:MGI:2137648]
Atp1b3	ENSMUSG00000032412	2946.95	-0.610597	0.130961	-4.66242	3.12513e-06	8.95626e-05	11933	Atp1b3	ATPase, Na+/K+ transporting, beta 3 polypeptide [Source:MGI Symbol;Acc:MGI:107788]
Slfn8	ENSMUSG00000035208	297.511	0.856494	0.183689	4.66274	3.12034e-06	8.95626e-05	276950	Slfn8	schlafen 8 [Source:MGI Symbol;Acc:MGI:2672859]
Fam167a	ENSMUSG00000035095	638.44	-1.88962	0.405485	-4.66014	3.15987e-06	8.99953e-05	219148	Fam167a	family with sequence similarity 167, member A [Source:MGI Symbol;Acc:MGI:3606565]
Nphp4	ENSMUSG00000039577	54.5556	-1.36723	0.293364	-4.66051	3.1543e-06	8.99953e-05	260305	Nphp4	nephronophthisis 4 (juvenile) homolog (human) [Source:MGI Symbol;Acc:MGI:2384210]
Col23a1	ENSMUSG00000063564	302.293	-1.59133	0.341476	-4.66014	3.15989e-06	8.99953e-05	237759	Col23a1	collagen, type XXIII, alpha 1 [Source:MGI Symbol;Acc:MGI:2653243]
Cd63-ps	ENSMUSG00000085939	107.241	-1.0399	0.223122	-4.66068	3.1516e-06	8.99953e-05	NA	Cd63-ps	CD63 antigen, pseudogene [Source:MGI Symbol;Acc:MGI:105972]
Tmf1	ENSMUSG00000030059	956.528	-0.556676	0.119495	-4.65859	3.18384e-06	9.05368e-05	232286	Tmf1	TATA element modulatory factor 1 [Source:MGI Symbol;Acc:MGI:2684999]
Cand1	ENSMUSG00000020114	1401.2	-0.374693	0.0804439	-4.65781	3.19586e-06	9.07376e-05	71902	Cand1	cullin associated and neddylation disassociated 1 [Source:MGI Symbol;Acc:MGI:1261820]
Fkbp11	ENSMUSG00000003355	257.508	-1.74797	0.375339	-4.65705	3.20771e-06	9.09332e-05	66120	Fkbp11	FK506 binding protein 11 [Source:MGI Symbol;Acc:MGI:1913370]
Amy1	ENSMUSG00000074264	305.281	1.2277	0.263681	4.65602	3.22381e-06	9.12483e-05	11722	Amy1	amylase 1, salivary [Source:MGI Symbol;Acc:MGI:88019]
Gbp3	ENSMUSG00000028268	285.033	0.80229	0.172388	4.65399	3.25579e-06	9.18693e-05	55932	Gbp3	guanylate binding protein 3 [Source:MGI Symbol;Acc:MGI:1926263]
Arhgef19	ENSMUSG00000028919	541.737	-1.6429	0.35299	-4.65423	3.25191e-06	9.18693e-05	213649	Arhgef19	Rho guanine nucleotide exchange factor (GEF) 19 [Source:MGI Symbol;Acc:MGI:1925912]
Crtap	ENSMUSG00000032431	1943.79	-1.20789	0.259573	-4.65337	3.26548e-06	9.20011e-05	56693	Crtap	cartilage associated protein [Source:MGI Symbol;Acc:MGI:1891221]
Prag1	ENSMUSG00000050271	225.833	-1.11068	0.23873	-4.65248	3.27974e-06	9.22608e-05	244418	Prag1	PEAK1 related kinase activating pseudokinase 1 [Source:MGI Symbol;Acc:MGI:1196223]
St18	ENSMUSG00000033740	48.997	-1.98194	0.426188	-4.65038	3.31317e-06	9.30583e-05	240690	St18	suppression of tumorigenicity 18 [Source:MGI Symbol;Acc:MGI:2446700]
Car4	ENSMUSG00000000805	22.187	4.52638	0.974004	4.64719	3.3649e-06	9.43666e-05	12351	Car4	carbonic anhydrase 4 [Source:MGI Symbol;Acc:MGI:1096574]
Iigp1	ENSMUSG00000054072	458.535	1.44136	0.310389	4.64373	3.42174e-06	9.58139e-05	60440	Iigp1	interferon inducible GTPase 1 [Source:MGI Symbol;Acc:MGI:1926259]
Id3	ENSMUSG00000007872	2490.95	-1.22654	0.264154	-4.64326	3.42951e-06	9.58849e-05	15903	Id3	inhibitor of DNA binding 3 [Source:MGI Symbol;Acc:MGI:96398]
Gsta4	ENSMUSG00000032348	157.71	1.14976	0.247715	4.64147	3.45937e-06	9.65723e-05	14860	Gsta4	glutathione S-transferase, alpha 4 [Source:MGI Symbol;Acc:MGI:1309515]
Gfra2	ENSMUSG00000022103	135.127	1.10061	0.237676	4.6307	3.64423e-06	0.000101578	14586	Gfra2	glial cell line derived neurotrophic factor family receptor alpha 2 [Source:MGI Symbol;Acc:MGI:1195462]
Tvp23b	ENSMUSG00000014177	427.245	-0.700803	0.151353	-4.63024	3.65239e-06	0.000101651	67510	Tvp23b	trans-golgi network vesicle protein 23B [Source:MGI Symbol;Acc:MGI:1914760]
Elovl1	ENSMUSG00000006390	1169.33	-0.539034	0.116519	-4.62615	3.72525e-06	0.000103521	54325	Elovl1	elongation of very long chain fatty acids (FEN1/Elo2, SUR4/Elo3, yeast)-like 1 [Source:MGI Symbol;Acc:MGI:1858959]
Ganab	ENSMUSG00000071650	2805.87	-0.361374	0.078121	-4.62583	3.731e-06	0.000103524	14376	Ganab	alpha glucosidase 2 alpha neutral subunit [Source:MGI Symbol;Acc:MGI:1097667]
Iglc1	ENSMUSG00000105906	482.266	2.11459	0.457163	4.62546	3.73774e-06	0.000103554	NA	Iglc1	immunoglobulin lambda constant 1 [Source:MGI Symbol;Acc:MGI:99546]
Slc36a4	ENSMUSG00000043885	847.724	-0.802175	0.173472	-4.62425	3.75963e-06	0.000104003	234967	Slc36a4	solute carrier family 36 (proton/amino acid symporter), member 4 [Source:MGI Symbol;Acc:MGI:2442595]
Derl3	ENSMUSG00000009092	62.2293	1.44841	0.313447	4.62092	3.82051e-06	0.000105528	70377	Derl3	Der1-like domain family, member 3 [Source:MGI Symbol;Acc:MGI:1917627]
Kdelr3	ENSMUSG00000010830	814.161	-1.56758	0.339394	-4.61878	3.86004e-06	0.000106459	105785	Kdelr3	KDEL (Lys-Asp-Glu-Leu) endoplasmic reticulum protein retention receptor 3 [Source:MGI Symbol;Acc:MGI:2145953]
Ccnyl1	ENSMUSG00000070871	440.141	-0.644528	0.139592	-4.61722	3.88914e-06	0.0001071	227210	Ccnyl1	cyclin Y-like 1 [Source:MGI Symbol;Acc:MGI:2138614]
Cald1	ENSMUSG00000029761	3483.69	-0.824631	0.178629	-4.61645	3.90368e-06	0.000107179	109624	Cald1	caldesmon 1 [Source:MGI Symbol;Acc:MGI:88250]
Gm12715	ENSMUSG00000059195	338.004	-0.608699	0.131847	-4.61672	3.89851e-06	0.000107179	NA	Gm12715	predicted gene 12715 [Source:MGI Symbol;Acc:MGI:3650759]
Socs3	ENSMUSG00000053113	557.02	-0.966859	0.209488	-4.61534	3.9245e-06	0.000107589	12702	Socs3	suppressor of cytokine signaling 3 [Source:MGI Symbol;Acc:MGI:1201791]
Slc2a10	ENSMUSG00000027661	229.439	-1.56826	0.339853	-4.61451	3.94019e-06	0.000107857	170441	Slc2a10	solute carrier family 2 (facilitated glucose transporter), member 10 [Source:MGI Symbol;Acc:MGI:2156687]
C2cd4a	ENSMUSG00000047990	10.3616	-3.53268	0.765723	-4.61351	3.95919e-06	0.000108216	244911	C2cd4a	C2 calcium-dependent domain containing 4A [Source:MGI Symbol;Acc:MGI:3645763]
Lgals1	ENSMUSG00000068220	4861.42	-0.758299	0.164377	-4.61317	3.96575e-06	0.000108234	16852	Lgals1	lectin, galactose binding, soluble 1 [Source:MGI Symbol;Acc:MGI:96777]
Vps18	ENSMUSG00000034216	562.843	-0.650491	0.141044	-4.61198	3.98848e-06	0.000108692	228545	Vps18	VPS18 CORVET/HOPS core subunit [Source:MGI Symbol;Acc:MGI:2443626]
Cd2	ENSMUSG00000027863	143.64	1.27227	0.275948	4.61054	4.01618e-06	0.000109284	12481	Cd2	CD2 antigen [Source:MGI Symbol;Acc:MGI:88320]
Tnfrsf12a	ENSMUSG00000023905	178.989	-1.62312	0.352225	-4.60818	4.06202e-06	0.000110368	27279	Tnfrsf12a	tumor necrosis factor receptor superfamily, member 12a [Source:MGI Symbol;Acc:MGI:1351484]
Cdr2l	ENSMUSG00000050910	816.675	-1.52222	0.330499	-4.60583	4.10824e-06	0.000111458	237988	Cdr2l	cerebellar degeneration-related protein 2-like [Source:MGI Symbol;Acc:MGI:2684867]
Gosr2	ENSMUSG00000020946	1734.42	-0.353945	0.0768759	-4.60411	4.14227e-06	0.000112215	56494	Gosr2	golgi SNAP receptor complex member 2 [Source:MGI Symbol;Acc:MGI:1927204]
Il16	ENSMUSG00000001741	725.629	0.662868	0.14408	4.60068	4.21107e-06	0.00011391	16170	Il16	interleukin 16 [Source:MGI Symbol;Acc:MGI:1270855]
Ints3	ENSMUSG00000027933	805.963	-0.367436	0.0799009	-4.59865	4.25238e-06	0.000114858	229543	Ints3	integrator complex subunit 3 [Source:MGI Symbol;Acc:MGI:2140050]
Myo1e	ENSMUSG00000032220	1624.92	-1.38504	0.301275	-4.59726	4.28085e-06	0.000115118	71602	Myo1e	myosin IE [Source:MGI Symbol;Acc:MGI:106621]
Actr1b	ENSMUSG00000037351	1433.7	-0.627178	0.136415	-4.59757	4.27456e-06	0.000115118	226977	Actr1b	ARP1 actin-related protein 1B, centractin beta [Source:MGI Symbol;Acc:MGI:1917446]
Capn6	ENSMUSG00000067276	200.691	-1.79681	0.390806	-4.59771	4.27158e-06	0.000115118	12338	Capn6	calpain 6 [Source:MGI Symbol;Acc:MGI:1100850]
Prkar1b	ENSMUSG00000025855	105.725	-1.1255	0.244844	-4.59681	4.29009e-06	0.000115197	19085	Prkar1b	protein kinase, cAMP dependent regulatory, type I beta [Source:MGI Symbol;Acc:MGI:97759]
Atp11a	ENSMUSG00000031441	1798.16	-0.586344	0.127567	-4.59635	4.29962e-06	0.000115284	50770	Atp11a	ATPase, class VI, type 11A [Source:MGI Symbol;Acc:MGI:1354735]
Cebpa	ENSMUSG00000034957	2138.33	0.962894	0.209545	4.59517	4.32396e-06	0.000115767	12606	Cebpa	CCAAT/enhancer binding protein (C/EBP), alpha [Source:MGI Symbol;Acc:MGI:99480]
Slc6a2	ENSMUSG00000055368	104.423	-1.94945	0.425127	-4.58557	4.5276e-06	0.000121042	20538	Slc6a2	solute carrier family 6 (neurotransmitter transporter, noradrenalin), member 2 [Source:MGI Symbol;Acc:MGI:1270850]
Vwa8	ENSMUSG00000058997	955.361	-0.628343	0.137069	-4.58412	4.55901e-06	0.000121704	219189	Vwa8	von Willebrand factor A domain containing 8 [Source:MGI Symbol;Acc:MGI:1919008]
Gns	ENSMUSG00000034707	4748.19	-0.846565	0.184816	-4.58059	4.63658e-06	0.000123595	75612	Gns	glucosamine (N-acetyl)-6-sulfatase [Source:MGI Symbol;Acc:MGI:1922862]
Sdc1	ENSMUSG00000020592	2374.47	-1.4635	0.319545	-4.57994	4.65117e-06	0.000123804	20969	Sdc1	syndecan 1 [Source:MGI Symbol;Acc:MGI:1349162]
Fndc10	ENSMUSG00000074738	221.026	-1.16111	0.253592	-4.57865	4.67976e-06	0.000124384	230991	Fndc10	fibronectin type III domain containing 10 [Source:MGI Symbol;Acc:MGI:2444790]
Ccdc186	ENSMUSG00000035173	845.315	-0.459578	0.100391	-4.5779	4.69662e-06	0.000124651	213993	Ccdc186	coiled-coil domain containing 186 [Source:MGI Symbol;Acc:MGI:2445022]
Ror2	ENSMUSG00000021464	184.36	-1.5614	0.341262	-4.57537	4.75385e-06	0.000125987	26564	Ror2	receptor tyrosine kinase-like orphan receptor 2 [Source:MGI Symbol;Acc:MGI:1347521]
Cdk7	ENSMUSG00000069089	421.492	-0.552784	0.120868	-4.57346	4.79742e-06	0.000126958	12572	Cdk7	cyclin-dependent kinase 7 [Source:MGI Symbol;Acc:MGI:102956]
Lgr5	ENSMUSG00000020140	73.9276	1.4811	0.324105	4.56981	4.88163e-06	0.000129	14160	Lgr5	leucine rich repeat containing G protein coupled receptor 5 [Source:MGI Symbol;Acc:MGI:1341817]
Kcnk10	ENSMUSG00000033854	10.0475	-2.20185	0.481941	-4.56872	4.90702e-06	0.000129485	72258	Kcnk10	potassium channel, subfamily K, member 10 [Source:MGI Symbol;Acc:MGI:1919508]
Col18a1	ENSMUSG00000001435	1222.8	-1.48919	0.326061	-4.56721	4.94249e-06	0.000130233	12822	Col18a1	collagen, type XVIII, alpha 1 [Source:MGI Symbol;Acc:MGI:88451]
Pcolce	ENSMUSG00000029718	5475.26	-1.47242	0.32242	-4.56676	4.95326e-06	0.000130329	18542	Pcolce	procollagen C-endopeptidase enhancer protein [Source:MGI Symbol;Acc:MGI:105099]
Atp6v1f	ENSMUSG00000004285	948.881	-0.546485	0.119774	-4.56263	5.05173e-06	0.000132729	66144	Atp6v1f	ATPase, H+ transporting, lysosomal V1 subunit F [Source:MGI Symbol;Acc:MGI:1913394]
Cox6a2	ENSMUSG00000030785	1186.14	2.30924	0.506315	4.56088	5.09388e-06	0.000133645	12862	Cox6a2	cytochrome c oxidase subunit 6A2 [Source:MGI Symbol;Acc:MGI:104649]
Sp7	ENSMUSG00000060284	2156.22	-1.66925	0.366131	-4.55917	5.13563e-06	0.000134548	170574	Sp7	Sp7 transcription factor 7 [Source:MGI Symbol;Acc:MGI:2153568]
Sec16a	ENSMUSG00000026924	2099.79	-0.552443	0.1212	-4.55811	5.16165e-06	0.000135036	227648	Sec16a	SEC16 homolog A, endoplasmic reticulum export factor [Source:MGI Symbol;Acc:MGI:2139207]
Copg1	ENSMUSG00000030058	2264.23	-0.620308	0.136104	-4.5576	5.17424e-06	0.000135172	54161	Copg1	coatomer protein complex, subunit gamma 1 [Source:MGI Symbol;Acc:MGI:1858696]
Tm9sf1	ENSMUSG00000002320	796.323	-0.519881	0.114242	-4.55068	5.34717e-06	0.000139095	74140	Tm9sf1	transmembrane 9 superfamily member 1 [Source:MGI Symbol;Acc:MGI:1921390]
Pgbd5	ENSMUSG00000050751	119.527	-2.75371	0.60509	-4.55092	5.34126e-06	0.000139095	209966	Pgbd5	piggyBac transposable element derived 5 [Source:MGI Symbol;Acc:MGI:2429955]
Arfgap3	ENSMUSG00000054277	836.451	-0.752115	0.165256	-4.55122	5.33348e-06	0.000139095	66251	Arfgap3	ADP-ribosylation factor GTPase activating protein 3 [Source:MGI Symbol;Acc:MGI:1913501]
Pxmp2	ENSMUSG00000029499	56.3263	1.35216	0.297384	4.54685	5.44554e-06	0.000141453	19301	Pxmp2	peroxisomal membrane protein 2 [Source:MGI Symbol;Acc:MGI:107487]
Npc1	ENSMUSG00000024413	1084.74	-0.737071	0.162131	-4.54613	5.46403e-06	0.000141732	18145	Npc1	NPC intracellular cholesterol transporter 1 [Source:MGI Symbol;Acc:MGI:1097712]
Mmp16	ENSMUSG00000028226	295.196	-1.75894	0.387206	-4.54264	5.55546e-06	0.000143697	17389	Mmp16	matrix metallopeptidase 16 [Source:MGI Symbol;Acc:MGI:1276107]
Cd109	ENSMUSG00000046186	3424.72	-1.5644	0.344365	-4.54287	5.54947e-06	0.000143697	235505	Cd109	CD109 antigen [Source:MGI Symbol;Acc:MGI:2445221]
Slc25a16	ENSMUSG00000071253	488.92	-0.388236	0.0855051	-4.5405	5.61222e-06	0.00014496	73132	Slc25a16	solute carrier family 25 (mitochondrial carrier, Graves disease autoantigen), member 16 [Source:MGI Symbol;Acc:MGI:1920382]
Efemp1	ENSMUSG00000020467	482.394	1.44239	0.317762	4.5392	5.64676e-06	0.000145647	216616	Efemp1	epidermal growth factor-containing fibulin-like extracellular matrix protein 1 [Source:MGI Symbol;Acc:MGI:1339998]
Kctd21	ENSMUSG00000044952	78.317	-1.019	0.22451	-4.53878	5.65803e-06	0.000145732	622320	Kctd21	potassium channel tetramerisation domain containing 21 [Source:MGI Symbol;Acc:MGI:3643121]
Igll1	ENSMUSG00000075370	171.402	1.6424	0.361895	4.53833	5.67004e-06	0.000145836	16136	Igll1	immunoglobulin lambda-like polypeptide 1 [Source:MGI Symbol;Acc:MGI:96529]
Omd	ENSMUSG00000048368	1859.38	-1.15342	0.25433	-4.53512	5.75704e-06	0.000147856	27047	Omd	osteomodulin [Source:MGI Symbol;Acc:MGI:1350918]
B3gnt9	ENSMUSG00000069920	623	-1.33545	0.294487	-4.53484	5.76472e-06	0.000147856	97440	B3gnt9	UDP-GlcNAc:betaGal beta-1,3-N-acetylglucosaminyltransferase 9 [Source:MGI Symbol;Acc:MGI:2142841]
Ctcflos	ENSMUSG00000087382	74.7703	1.4703	0.324341	4.5332	5.80956e-06	0.000148798	NA	Ctcflos	CCCTC-binding factor (zinc finger protein)-like, opposite strand [Source:MGI Symbol;Acc:MGI:1921411]
Shc2	ENSMUSG00000020312	620.807	-1.72101	0.379853	-4.53072	5.87832e-06	0.000150349	216148	Shc2	SHC (Src homology 2 domain containing) transforming protein 2 [Source:MGI Symbol;Acc:MGI:106180]
Egln3	ENSMUSG00000035105	279.591	1.55246	0.342699	4.5301	5.89544e-06	0.000150576	112407	Egln3	egl-9 family hypoxia-inducible factor 3 [Source:MGI Symbol;Acc:MGI:1932288]
Ppm1e	ENSMUSG00000046442	370.934	-0.938093	0.207116	-4.52931	5.91765e-06	0.000150933	320472	Ppm1e	protein phosphatase 1E (PP2C domain containing) [Source:MGI Symbol;Acc:MGI:2444096]
Lrrc75b	ENSMUSG00000046807	108.926	-1.68822	0.372895	-4.52732	5.97366e-06	0.00015215	192734	Lrrc75b	leucine rich repeat containing 75B [Source:MGI Symbol;Acc:MGI:2143657]
Arfgap1	ENSMUSG00000027575	1347.59	-0.91499	0.202117	-4.52702	5.98202e-06	0.000152151	228998	Arfgap1	ADP-ribosylation factor GTPase activating protein 1 [Source:MGI Symbol;Acc:MGI:2183559]
Negr1	ENSMUSG00000040037	108.569	1.35039	0.298337	4.52639	6.00012e-06	0.0001524	320840	Negr1	neuronal growth regulator 1 [Source:MGI Symbol;Acc:MGI:2444846]
Ppm1h	ENSMUSG00000034613	633.695	-0.667545	0.147644	-4.52133	6.14537e-06	0.000155873	319468	Ppm1h	protein phosphatase 1H (PP2C domain containing) [Source:MGI Symbol;Acc:MGI:2442087]
Itm2a	ENSMUSG00000031239	893.189	-0.927217	0.205231	-4.51792	6.24506e-06	0.000158182	16431	Itm2a	integral membrane protein 2A [Source:MGI Symbol;Acc:MGI:107706]
Nlrc5	ENSMUSG00000074151	843.489	0.745714	0.165247	4.51273	6.39972e-06	0.000161876	434341	Nlrc5	NLR family, CARD domain containing 5 [Source:MGI Symbol;Acc:MGI:3612191]
Chpf	ENSMUSG00000032997	919.006	-1.32372	0.293406	-4.51156	6.43516e-06	0.000162548	74241	Chpf	chondroitin polymerizing factor [Source:MGI Symbol;Acc:MGI:106576]
Ccn4	ENSMUSG00000005124	2555.9	-1.65717	0.367733	-4.50645	6.59224e-06	0.000166286	22402	Ccn4	cellular communication network factor 4 [Source:MGI Symbol;Acc:MGI:1197008]
Maged2	ENSMUSG00000025268	1065.97	-0.9495	0.210771	-4.50488	6.64097e-06	0.000167285	80884	Maged2	melanoma antigen, family D, 2 [Source:MGI Symbol;Acc:MGI:1933391]
Myo19	ENSMUSG00000020527	328.715	-0.994871	0.221045	-4.50076	6.77125e-06	0.000170332	66196	Myo19	myosin XIX [Source:MGI Symbol;Acc:MGI:1913446]
Rnf141	ENSMUSG00000030788	872.392	0.41346	0.0918962	4.4992	6.82082e-06	0.000171344	67150	Rnf141	ring finger protein 141 [Source:MGI Symbol;Acc:MGI:1914400]
Sar1a	ENSMUSG00000020088	3280.05	-0.621535	0.138166	-4.49847	6.84452e-06	0.000171704	20224	Sar1a	secretion associated Ras related GTPase 1A [Source:MGI Symbol;Acc:MGI:98230]
Akr1c19	ENSMUSG00000071551	51.2668	1.51702	0.337298	4.49755	6.87414e-06	0.000172211	432720	Akr1c19	aldo-keto reductase family 1, member C19 [Source:MGI Symbol;Acc:MGI:2653678]
Map3k1	ENSMUSG00000021754	1301.01	0.60781	0.135198	4.49571	6.9338e-06	0.000173468	26401	Map3k1	mitogen-activated protein kinase kinase kinase 1 [Source:MGI Symbol;Acc:MGI:1346872]
Slc7a7	ENSMUSG00000000958	329.731	-0.715812	0.159386	-4.49105	7.08721e-06	0.000177064	20540	Slc7a7	solute carrier family 7 (cationic amino acid transporter, y+ system), member 7 [Source:MGI Symbol;Acc:MGI:1337120]
Ptgfrn	ENSMUSG00000027864	2418.06	-1.39723	0.311181	-4.4901	7.11911e-06	0.000177377	19221	Ptgfrn	prostaglandin F2 receptor negative regulator [Source:MGI Symbol;Acc:MGI:1277114]
Eif4g1	ENSMUSG00000045983	6937.92	-0.391074	0.087094	-4.49025	7.11401e-06	0.000177377	208643	Eif4g1	eukaryotic translation initiation factor 4, gamma 1 [Source:MGI Symbol;Acc:MGI:2384784]
Copz2	ENSMUSG00000018672	838.353	-1.32506	0.295302	-4.48713	7.21895e-06	0.00017962	56358	Copz2	coatomer protein complex, subunit zeta 2 [Source:MGI Symbol;Acc:MGI:1929008]
Gtf2ird1	ENSMUSG00000023079	440.56	-0.748449	0.166897	-4.48449	7.30869e-06	0.000181607	57080	Gtf2ird1	general transcription factor II I repeat domain-containing 1 [Source:MGI Symbol;Acc:MGI:1861942]
Nsf	ENSMUSG00000034187	1010.39	-0.447996	0.0999097	-4.48401	7.32516e-06	0.000181769	18195	Nsf	N-ethylmaleimide sensitive fusion protein [Source:MGI Symbol;Acc:MGI:104560]
Col24a1	ENSMUSG00000028197	873.398	-1.8007	0.401608	-4.48371	7.33547e-06	0.000181779	71355	Col24a1	collagen, type XXIV, alpha 1 [Source:MGI Symbol;Acc:MGI:1918605]
Efemp2	ENSMUSG00000024909	952.057	-1.22931	0.274304	-4.48156	7.4098e-06	0.000183372	58859	Efemp2	epidermal growth factor-containing fibulin-like extracellular matrix protein 2 [Source:MGI Symbol;Acc:MGI:1891209]
Tnks2	ENSMUSG00000024811	2738.27	-0.341387	0.0762076	-4.47969	7.475e-06	0.000184736	74493	Tnks2	tankyrase, TRF1-interacting ankyrin-related ADP-ribose polymerase 2 [Source:MGI Symbol;Acc:MGI:1921743]
Jchain	ENSMUSG00000067149	4967.94	1.51283	0.337913	4.47699	7.57029e-06	0.000186839	16069	Jchain	immunoglobulin joining chain [Source:MGI Symbol;Acc:MGI:96493]
Itga11	ENSMUSG00000032243	1469.76	-1.44878	0.323682	-4.47595	7.60731e-06	0.0001875	319480	Itga11	integrin alpha 11 [Source:MGI Symbol;Acc:MGI:2442114]
Zswim4	ENSMUSG00000035671	641.212	-0.937431	0.209456	-4.47555	7.62154e-06	0.000187598	212168	Zswim4	zinc finger SWIM-type containing 4 [Source:MGI Symbol;Acc:MGI:2443726]
Car12	ENSMUSG00000032373	378.075	-2.30968	0.516476	-4.47199	7.74933e-06	0.000190488	76459	Car12	carbonic anhydrase 12 [Source:MGI Symbol;Acc:MGI:1923709]
Syt9	ENSMUSG00000062542	119.873	-1.60093	0.358143	-4.4701	7.81841e-06	0.000191928	60510	Syt9	synaptotagmin IX [Source:MGI Symbol;Acc:MGI:1926373]
Ech1	ENSMUSG00000053898	1440.46	0.588722	0.131711	4.46979	7.82962e-06	0.000191946	51798	Ech1	enoyl coenzyme A hydratase 1, peroxisomal [Source:MGI Symbol;Acc:MGI:1858208]
Mmp2	ENSMUSG00000031740	11149.2	-1.57505	0.352451	-4.46885	7.86402e-06	0.000192532	17390	Mmp2	matrix metallopeptidase 2 [Source:MGI Symbol;Acc:MGI:97009]
Trim8	ENSMUSG00000025034	1434.19	-0.543461	0.121627	-4.46824	7.88644e-06	0.000192823	93679	Trim8	tripartite motif-containing 8 [Source:MGI Symbol;Acc:MGI:1933302]
Gipc1	ENSMUSG00000019433	768.266	-0.577424	0.129277	-4.46657	7.9485e-06	0.000194081	67903	Gipc1	GIPC PDZ domain containing family, member 1 [Source:MGI Symbol;Acc:MGI:1926252]
Igdcc4	ENSMUSG00000032816	557.752	-1.68808	0.378229	-4.46312	8.07757e-06	0.00019697	56741	Igdcc4	immunoglobulin superfamily, DCC subclass, member 4 [Source:MGI Symbol;Acc:MGI:1858497]
Gm2629	ENSMUSG00000117613	71.278	1.22851	0.275291	4.4626	8.09719e-06	0.000197186	NA	Gm2629	predicted gene 2629 [Source:MGI Symbol;Acc:MGI:3780797]
Ctsa	ENSMUSG00000017760	4071.26	-0.675063	0.151349	-4.46032	8.1838e-06	0.000198766	19025	Ctsa	cathepsin A [Source:MGI Symbol;Acc:MGI:97748]
E230001N04Rik	ENSMUSG00000066170	28.4043	2.29848	0.515296	4.4605	8.17696e-06	0.000198766	NA	E230001N04Rik	RIKEN cDNA E230001N04 gene [Source:MGI Symbol;Acc:MGI:2443549]
Scd1	ENSMUSG00000037071	38210.5	1.62966	0.365467	4.45912	8.22977e-06	0.000199618	20249	Scd1	stearoyl-Coenzyme A desaturase 1 [Source:MGI Symbol;Acc:MGI:98239]
Wif1	ENSMUSG00000020218	2374.7	-1.39021	0.312331	-4.45109	8.54368e-06	0.000206958	24117	Wif1	Wnt inhibitory factor 1 [Source:MGI Symbol;Acc:MGI:1344332]
Renbp	ENSMUSG00000031387	323.198	-0.643794	0.14501	-4.43965	9.01047e-06	0.00021769	19703	Renbp	renin binding protein [Source:MGI Symbol;Acc:MGI:105940]
Tceal9	ENSMUSG00000042712	870.368	-0.834297	0.187913	-4.43981	9.0039e-06	0.00021769	22381	Tceal9	transcription elongation factor A like 9 [Source:MGI Symbol;Acc:MGI:109567]
Pdcd6ip	ENSMUSG00000032504	2647.33	-0.330129	0.0743938	-4.43759	9.09737e-06	0.0002195	18571	Pdcd6ip	programmed cell death 6 interacting protein [Source:MGI Symbol;Acc:MGI:1333753]
Slc12a7	ENSMUSG00000017756	1028.59	-0.83905	0.189115	-4.43671	9.13441e-06	0.000219525	20499	Slc12a7	solute carrier family 12, member 7 [Source:MGI Symbol;Acc:MGI:1342283]
Slc39a14	ENSMUSG00000022094	1275.66	-1.37736	0.310439	-4.43683	9.12946e-06	0.000219525	213053	Slc39a14	solute carrier family 39 (zinc transporter), member 14 [Source:MGI Symbol;Acc:MGI:2384851]
Armcx3	ENSMUSG00000049047	463.7	-0.724072	0.16319	-4.43698	9.12297e-06	0.000219525	71703	Armcx3	armadillo repeat containing, X-linked 3 [Source:MGI Symbol;Acc:MGI:1918953]
Prlr	ENSMUSG00000005268	47.8027	2.06861	0.466287	4.43635	9.14987e-06	0.000219547	19116	Prlr	prolactin receptor [Source:MGI Symbol;Acc:MGI:97763]
Chst13	ENSMUSG00000056643	162.381	-1.15473	0.260301	-4.43612	9.1593e-06	0.000219547	71797	Chst13	carbohydrate sulfotransferase 13 [Source:MGI Symbol;Acc:MGI:1919047]
Rdh13	ENSMUSG00000008435	290.451	-0.79242	0.178645	-4.43573	9.17625e-06	0.000219666	108841	Rdh13	retinol dehydrogenase 13 (all-trans and 9-cis) [Source:MGI Symbol;Acc:MGI:1918732]
Mpzl1	ENSMUSG00000026566	919.673	-0.879694	0.19843	-4.43328	9.28102e-06	0.000221884	68481	Mpzl1	myelin protein zero-like 1 [Source:MGI Symbol;Acc:MGI:1915731]
AW112010	ENSMUSG00000075010	222.268	0.970955	0.219104	4.43148	9.359e-06	0.000223457	NA	AW112010	expressed sequence AW112010 [Source:MGI Symbol;Acc:MGI:2147706]
Slc9b1	ENSMUSG00000050150	20.5023	-2.80221	0.632492	-4.43042	9.40481e-06	0.000224258	74446	Slc9b1	solute carrier family 9, subfamily B (NHA1, cation proton antiporter 1), member 1 [Source:MGI Symbol;Acc:MGI:1921696]
Htr1b	ENSMUSG00000049511	26.8345	-2.56911	0.5802	-4.42797	9.51241e-06	0.000226529	15551	Htr1b	5-hydroxytryptamine (serotonin) receptor 1B [Source:MGI Symbol;Acc:MGI:96274]
Poglut2	ENSMUSG00000026047	228.933	-0.741434	0.167497	-4.42655	9.57533e-06	0.000227436	72050	Poglut2	protein O-glucosyltransferase 2 [Source:MGI Symbol;Acc:MGI:1919300]
Lax1	ENSMUSG00000051998	161.218	1.1466	0.259016	4.42674	9.56696e-06	0.000227436	240754	Lax1	lymphocyte transmembrane adaptor 1 [Source:MGI Symbol;Acc:MGI:2443362]
Ckmt2	ENSMUSG00000021622	681.738	2.79088	0.630836	4.4241	9.68448e-06	0.00022973	76722	Ckmt2	creatine kinase, mitochondrial 2 [Source:MGI Symbol;Acc:MGI:1923972]
Pycr1	ENSMUSG00000025140	299.592	-1.7806	0.402709	-4.42154	9.80004e-06	0.000232171	209027	Pycr1	pyrroline-5-carboxylate reductase 1 [Source:MGI Symbol;Acc:MGI:2384795]
Maea	ENSMUSG00000079562	1545.68	-0.435356	0.0984882	-4.42038	9.85258e-06	0.000233114	59003	Maea	macrophage erythroblast attacher [Source:MGI Symbol;Acc:MGI:1891748]
Slc30a4	ENSMUSG00000005802	974.173	-1.04416	0.236234	-4.42001	9.86957e-06	0.000233199	22785	Slc30a4	solute carrier family 30 (zinc transporter), member 4 [Source:MGI Symbol;Acc:MGI:1345282]
Plpp5	ENSMUSG00000031570	618.803	-0.691841	0.156534	-4.41975	9.88164e-06	0.000233199	71910	Plpp5	phospholipid phosphatase 5 [Source:MGI Symbol;Acc:MGI:1919160]
Prr7	ENSMUSG00000034686	235.565	-1.01505	0.229695	-4.41911	9.91068e-06	0.000233583	432763	Prr7	proline rich 7 (synaptic) [Source:MGI Symbol;Acc:MGI:3487246]
Bach2it1	ENSMUSG00000087049	20.7673	2.18266	0.493949	4.4188	9.92519e-06	0.000233625	NA	Bach2it1	BTB and CNC homology 2, intronic transcript 1 [Source:MGI Symbol;Acc:MGI:3651084]
Ift20	ENSMUSG00000001105	835.005	-0.724463	0.163997	-4.41755	9.98281e-06	0.000234368	55978	Ift20	intraflagellar transport 20 [Source:MGI Symbol;Acc:MGI:1915585]
Dysf	ENSMUSG00000033788	669.373	-1.11311	0.251972	-4.4176	9.98039e-06	0.000234368	26903	Dysf	dysferlin [Source:MGI Symbol;Acc:MGI:1349385]
Ghr	ENSMUSG00000055737	2289.74	0.969731	0.219531	4.41728	9.99516e-06	0.000234368	14600	Ghr	growth hormone receptor [Source:MGI Symbol;Acc:MGI:95708]
Gpat3	ENSMUSG00000029314	122.993	1.03511	0.234426	4.4155	1.00777e-05	0.000236002	231510	Gpat3	glycerol-3-phosphate acyltransferase 3 [Source:MGI Symbol;Acc:MGI:3603816]
Krt1	ENSMUSG00000046834	450.46	8.57173	1.9421	4.41365	1.01643e-05	0.000237724	16678	Krt1	keratin 1 [Source:MGI Symbol;Acc:MGI:96698]
Insyn2b	ENSMUSG00000069911	93.2995	0.949047	0.215088	4.41237	1.02244e-05	0.000238826	574403	Insyn2b	inhibitory synaptic factor family member 2B [Source:MGI Symbol;Acc:MGI:3643491]
Bambi	ENSMUSG00000024232	732.128	-1.35178	0.306499	-4.4104	1.0318e-05	0.000240706	68010	Bambi	BMP and activin membrane-bound inhibitor [Source:MGI Symbol;Acc:MGI:1915260]
Nmb	ENSMUSG00000025723	65.7087	-1.35036	0.306221	-4.40974	1.03493e-05	0.000241092	68039	Nmb	neuromedin B [Source:MGI Symbol;Acc:MGI:1915289]
Gnai1	ENSMUSG00000057614	582.028	-0.865023	0.196172	-4.4095	1.03609e-05	0.000241092	14677	Gnai1	guanine nucleotide binding protein (G protein), alpha inhibiting 1 [Source:MGI Symbol;Acc:MGI:95771]
Spats2	ENSMUSG00000051934	260.157	-1.21041	0.274819	-4.40439	1.0608e-05	0.000246528	72572	Spats2	spermatogenesis associated, serine-rich 2 [Source:MGI Symbol;Acc:MGI:1919822]
Il17re	ENSMUSG00000043088	48.8069	1.69399	0.384708	4.40331	1.06613e-05	0.000247453	57890	Il17re	interleukin 17 receptor E [Source:MGI Symbol;Acc:MGI:1889371]
Drd4	ENSMUSG00000025496	16.8468	-3.37777	0.767702	-4.39984	1.0833e-05	0.000251119	13491	Drd4	dopamine receptor D4 [Source:MGI Symbol;Acc:MGI:94926]
Hspa5	ENSMUSG00000026864	7741.81	-0.460745	0.10474	-4.39896	1.08772e-05	0.000251508	14828	Hspa5	heat shock protein 5 [Source:MGI Symbol;Acc:MGI:95835]
Gpc1	ENSMUSG00000034220	5089.91	-1.14184	0.259564	-4.39907	1.08718e-05	0.000251508	14733	Gpc1	glypican 1 [Source:MGI Symbol;Acc:MGI:1194891]
Tap1	ENSMUSG00000037321	1021.43	0.692669	0.157475	4.3986	1.0895e-05	0.000251602	21354	Tap1	transporter 1, ATP-binding cassette, sub-family B (MDR/TAP) [Source:MGI Symbol;Acc:MGI:98483]
Ly86	ENSMUSG00000021423	434.118	1.07156	0.24369	4.39724	1.09635e-05	0.000252864	17084	Ly86	lymphocyte antigen 86 [Source:MGI Symbol;Acc:MGI:1321404]
Atp2a2	ENSMUSG00000029467	3804.04	-0.458446	0.104268	-4.3968	1.09859e-05	0.000253062	11938	Atp2a2	ATPase, Ca++ transporting, cardiac muscle, slow twitch 2 [Source:MGI Symbol;Acc:MGI:88110]
Krt79	ENSMUSG00000061397	125.774	5.57662	1.26954	4.39264	1.1198e-05	0.000257624	223917	Krt79	keratin 79 [Source:MGI Symbol;Acc:MGI:2385030]
Siglech	ENSMUSG00000051504	258.814	1.16724	0.265756	4.39215	1.12236e-05	0.000257888	233274	Siglech	sialic acid binding Ig-like lectin H [Source:MGI Symbol;Acc:MGI:2443256]
Tbrg1	ENSMUSG00000011114	1012.75	-0.656101	0.149628	-4.38487	1.16055e-05	0.000265911	21376	Tbrg1	transforming growth factor beta regulated gene 1 [Source:MGI Symbol;Acc:MGI:1100877]
Fads2	ENSMUSG00000024665	737.193	-0.756552	0.172531	-4.38501	1.15979e-05	0.000265911	56473	Fads2	fatty acid desaturase 2 [Source:MGI Symbol;Acc:MGI:1930079]
Pcsk5	ENSMUSG00000024713	535.877	-1.17409	0.267772	-4.38467	1.16163e-05	0.000265911	18552	Pcsk5	proprotein convertase subtilisin/kexin type 5 [Source:MGI Symbol;Acc:MGI:97515]
tg_Tet-resTA	tg_Tet-resTA	190.543	-1.43674	0.328008	-4.38019	1.18574e-05	0.000271092	NA	tg_Tet-resTA	NA
Col11a1	ENSMUSG00000027966	12546.7	-2.09416	0.478132	-4.37987	1.18748e-05	0.000271151	12814	Col11a1	collagen, type XI, alpha 1 [Source:MGI Symbol;Acc:MGI:88446]
Porcn	ENSMUSG00000031169	362.9	-1.2117	0.276689	-4.37928	1.1907e-05	0.000271547	53627	Porcn	porcupine O-acyltransferase [Source:MGI Symbol;Acc:MGI:1890212]
Glul	ENSMUSG00000026473	4698.91	0.645835	0.147527	4.37773	1.19921e-05	0.000272809	14645	Glul	glutamate-ammonia ligase (glutamine synthetase) [Source:MGI Symbol;Acc:MGI:95739]
Alox5ap	ENSMUSG00000060063	317.271	1.11054	0.253672	4.37785	1.19856e-05	0.000272809	11690	Alox5ap	arachidonate 5-lipoxygenase activating protein [Source:MGI Symbol;Acc:MGI:107505]
Siglec15	ENSMUSG00000091055	249.24	-2.44749	0.559284	-4.37612	1.20809e-05	0.000274489	620235	Siglec15	sialic acid binding Ig-like lectin 15 [Source:MGI Symbol;Acc:MGI:3646642]
Golim4	ENSMUSG00000034109	2074.62	-0.400287	0.0914777	-4.37578	1.20996e-05	0.000274574	73124	Golim4	golgi integral membrane protein 4 [Source:MGI Symbol;Acc:MGI:1920374]
Cercam	ENSMUSG00000039787	661.833	-0.99964	0.228507	-4.37466	1.2162e-05	0.000275646	99151	Cercam	cerebral endothelial cell adhesion molecule [Source:MGI Symbol;Acc:MGI:2139134]
Ptn	ENSMUSG00000029838	500.005	-1.36746	0.312728	-4.37267	1.22735e-05	0.000277831	19242	Ptn	pleiotrophin [Source:MGI Symbol;Acc:MGI:97804]
Prex1	ENSMUSG00000039621	3737.98	-0.652188	0.149178	-4.37186	1.2319e-05	0.000278517	277360	Prex1	phosphatidylinositol-3,4,5-trisphosphate-dependent Rac exchange factor 1 [Source:MGI Symbol;Acc:MGI:3040696]
Ebp	ENSMUSG00000031168	539.293	-0.426921	0.0977091	-4.3693	1.24643e-05	0.000281453	13595	Ebp	phenylalkylamine Ca2+ antagonist (emopamil) binding protein [Source:MGI Symbol;Acc:MGI:107822]
Chrdl1	ENSMUSG00000031283	1307.86	1.29886	0.297351	4.36809	1.25336e-05	0.000282671	83453	Chrdl1	chordin-like 1 [Source:MGI Symbol;Acc:MGI:1933172]
Cfdp1	ENSMUSG00000031954	785.712	-0.365646	0.0837263	-4.36715	1.25875e-05	0.000283189	23837	Cfdp1	craniofacial development protein 1 [Source:MGI Symbol;Acc:MGI:1344403]
Gm28156	ENSMUSG00000101925	10.9216	2.59192	0.593495	4.36722	1.2584e-05	0.000283189	NA	Gm28156	predicted gene 28156 [Source:MGI Symbol;Acc:MGI:5578862]
P2ry10	ENSMUSG00000050921	117.328	1.21076	0.277318	4.36596	1.26563e-05	0.000284386	78826	P2ry10	purinergic receptor P2Y, G-protein coupled 10 [Source:MGI Symbol;Acc:MGI:1926076]
Hyou1	ENSMUSG00000032115	1467.4	-0.485484	0.111318	-4.36124	1.29328e-05	0.000290063	12282	Hyou1	hypoxia up-regulated 1 [Source:MGI Symbol;Acc:MGI:108030]
Satb2	ENSMUSG00000038331	2088.29	-1.76954	0.405754	-4.36111	1.29406e-05	0.000290063	212712	Satb2	special AT-rich sequence binding protein 2 [Source:MGI Symbol;Acc:MGI:2679336]
Mgat2	ENSMUSG00000043998	967.795	-0.358899	0.0823188	-4.35986	1.30146e-05	0.000291364	217664	Mgat2	mannoside acetylglucosaminyltransferase 2 [Source:MGI Symbol;Acc:MGI:2384966]
Pdia6	ENSMUSG00000020571	2651.26	-0.380699	0.0873859	-4.35653	1.32144e-05	0.000295171	71853	Pdia6	protein disulfide isomerase associated 6 [Source:MGI Symbol;Acc:MGI:1919103]
Galnt7	ENSMUSG00000031608	468.652	-0.556641	0.127773	-4.35648	1.32169e-05	0.000295171	108150	Galnt7	polypeptide N-acetylgalactosaminyltransferase 7 [Source:MGI Symbol;Acc:MGI:1349449]
Glmp	ENSMUSG00000001418	1053.16	-0.566924	0.130214	-4.35377	1.33815e-05	0.000298483	56700	Glmp	glycosylated lysosomal membrane protein [Source:MGI Symbol;Acc:MGI:1913318]
Mtpn	ENSMUSG00000029840	3110.45	-0.404756	0.0930364	-4.35051	1.3582e-05	0.000302588	14489	Mtpn	myotrophin [Source:MGI Symbol;Acc:MGI:99445]
Ncald	ENSMUSG00000051359	117.225	-1.0377	0.238571	-4.34966	1.36351e-05	0.000303069	52589	Ncald	neurocalcin delta [Source:MGI Symbol;Acc:MGI:1196326]
Cmtm4	ENSMUSG00000096188	1714.2	-1.19422	0.274556	-4.34963	1.36367e-05	0.000303069	97487	Cmtm4	CKLF-like MARVEL transmembrane domain containing 4 [Source:MGI Symbol;Acc:MGI:2142888]
H2-DMb2	ENSMUSG00000037548	297.978	1.46923	0.337904	4.34808	1.37335e-05	0.000304851	15000	H2-DMb2	histocompatibility 2, class II, locus Mb2 [Source:MGI Symbol;Acc:MGI:95923]
Canx	ENSMUSG00000020368	5584.95	-0.278965	0.0644144	-4.33079	1.48574e-05	0.000329399	12330	Canx	calnexin [Source:MGI Symbol;Acc:MGI:88261]
Dnajb11	ENSMUSG00000004460	1331.79	-0.391755	0.0905225	-4.32771	1.50667e-05	0.000332831	67838	Dnajb11	DnaJ heat shock protein family (Hsp40) member B11 [Source:MGI Symbol;Acc:MGI:1915088]
Lmod2	ENSMUSG00000029683	479.489	1.79264	0.41422	4.32776	1.50633e-05	0.000332831	93677	Lmod2	leiomodin 2 (cardiac) [Source:MGI Symbol;Acc:MGI:2135672]
Cmtm3	ENSMUSG00000031875	1110.68	-0.66665	0.154037	-4.32785	1.5057e-05	0.000332831	68119	Cmtm3	CKLF-like MARVEL transmembrane domain containing 3 [Source:MGI Symbol;Acc:MGI:2447162]
Tmem167b	ENSMUSG00000068732	800.177	-0.442868	0.102409	-4.32449	1.52888e-05	0.000337329	67495	Tmem167b	transmembrane protein 167B [Source:MGI Symbol;Acc:MGI:1914745]
Riiad1	ENSMUSG00000028139	29.5769	1.46626	0.339121	4.32371	1.5343e-05	0.000338119	66353	Riiad1	regulatory subunit of type II PKA R-subunit (RIIa) domain containing 1 [Source:MGI Symbol;Acc:MGI:1913603]
Dnajc25	ENSMUSG00000070972	285.63	-0.686035	0.158679	-4.32341	1.53633e-05	0.00033816	72429	Dnajc25	DnaJ heat shock protein family (Hsp40) member C25 [Source:MGI Symbol;Acc:MGI:1919679]
Fndc3b	ENSMUSG00000039286	2962.92	-1.06415	0.246229	-4.32181	1.54756e-05	0.000340221	72007	Fndc3b	fibronectin type III domain containing 3B [Source:MGI Symbol;Acc:MGI:1919257]
Cmah	ENSMUSG00000016756	728.085	0.734674	0.170128	4.31837	1.57188e-05	0.000345153	12763	Cmah	cytidine monophospho-N-acetylneuraminic acid hydroxylase [Source:MGI Symbol;Acc:MGI:103227]
Susd6	ENSMUSG00000021133	1614.81	-0.338707	0.0784624	-4.3168	1.58306e-05	0.000347193	217684	Susd6	sushi domain containing 6 [Source:MGI Symbol;Acc:MGI:2444661]
Ankib1	ENSMUSG00000040351	897.135	-0.346756	0.0803504	-4.31555	1.59205e-05	0.000348747	70797	Ankib1	ankyrin repeat and IBR domain containing 1 [Source:MGI Symbol;Acc:MGI:1918047]
Rabgap1l	ENSMUSG00000026721	1633.13	0.498231	0.115459	4.31522	1.59443e-05	0.000348851	29809	Rabgap1l	RAB GTPase activating protein 1-like [Source:MGI Symbol;Acc:MGI:1352507]
Layn	ENSMUSG00000060594	158.332	-1.01801	0.236374	-4.3068	1.65633e-05	0.000361962	244864	Layn	layilin [Source:MGI Symbol;Acc:MGI:2685357]
Gtf3c4	ENSMUSG00000035666	678.538	-0.555596	0.129033	-4.30586	1.66341e-05	0.000363075	269252	Gtf3c4	general transcription factor IIIC, polypeptide 4 [Source:MGI Symbol;Acc:MGI:2138937]
Acp5	ENSMUSG00000001348	12981	-1.82192	0.423201	-4.30509	1.66917e-05	0.000363899	11433	Acp5	acid phosphatase 5, tartrate resistant [Source:MGI Symbol;Acc:MGI:87883]
Luzp1	ENSMUSG00000001089	1262.15	-0.933448	0.216863	-4.30431	1.67504e-05	0.000364745	269593	Luzp1	leucine zipper protein 1 [Source:MGI Symbol;Acc:MGI:107629]
Ufm1	ENSMUSG00000027746	915.83	-0.439221	0.102072	-4.30303	1.68474e-05	0.000366422	67890	Ufm1	ubiquitin-fold modifier 1 [Source:MGI Symbol;Acc:MGI:1915140]
Arhgap10	ENSMUSG00000037148	562.176	-0.663555	0.154246	-4.30193	1.69318e-05	0.000367558	78514	Arhgap10	Rho GTPase activating protein 10 [Source:MGI Symbol;Acc:MGI:1925764]
Selenbp1	ENSMUSG00000068874	825.364	1.1426	0.265609	4.30182	1.69398e-05	0.000367558	20341	Selenbp1	selenium binding protein 1 [Source:MGI Symbol;Acc:MGI:96825]
Chst11	ENSMUSG00000034612	1847.84	-1.01581	0.236527	-4.29469	1.74938e-05	0.000379128	58250	Chst11	carbohydrate sulfotransferase 11 [Source:MGI Symbol;Acc:MGI:1927166]
Dhrs7	ENSMUSG00000021094	891.389	0.549109	0.127985	4.29042	1.78338e-05	0.00038604	66375	Dhrs7	dehydrogenase/reductase (SDR family) member 7 [Source:MGI Symbol;Acc:MGI:1913625]
Qprt	ENSMUSG00000030674	99.5231	-1.12953	0.263534	-4.2861	1.81839e-05	0.000393155	67375	Qprt	quinolinate phosphoribosyltransferase [Source:MGI Symbol;Acc:MGI:1914625]
Tspo	ENSMUSG00000041736	1400.24	0.525177	0.122597	4.28378	1.83748e-05	0.000396391	12257	Tspo	translocator protein [Source:MGI Symbol;Acc:MGI:88222]
Arhgap24	ENSMUSG00000057315	448.328	-0.897106	0.209421	-4.28375	1.83769e-05	0.000396391	231532	Arhgap24	Rho GTPase activating protein 24 [Source:MGI Symbol;Acc:MGI:1922647]
Sh3gl1	ENSMUSG00000003200	1360.01	-0.628949	0.146851	-4.28292	1.8446e-05	0.000397413	20405	Sh3gl1	SH3-domain GRB2-like 1 [Source:MGI Symbol;Acc:MGI:700010]
Igkc	ENSMUSG00000076609	16140.8	1.32414	0.30927	4.2815	1.85636e-05	0.000399478	NA	Igkc	immunoglobulin kappa constant [Source:MGI Symbol;Acc:MGI:96495]
B3galnt1	ENSMUSG00000043300	193.706	-0.893047	0.208618	-4.28077	1.86248e-05	0.000399859	26879	B3galnt1	UDP-GalNAc:betaGlcNAc beta 1,3-galactosaminyltransferase, polypeptide 1 [Source:MGI Symbol;Acc:MGI:1349405]
Gm30329	ENSMUSG00000110388	59.5164	-2.13456	0.498639	-4.28077	1.8625e-05	0.000399859	NA	Gm30329	predicted gene, 30329 [Source:MGI Symbol;Acc:MGI:5589488]
Il4ra	ENSMUSG00000030748	1163.59	-0.625678	0.146182	-4.28014	1.86775e-05	0.000400516	16190	Il4ra	interleukin 4 receptor, alpha [Source:MGI Symbol;Acc:MGI:105367]
Apmap	ENSMUSG00000033096	696.106	0.439134	0.102745	4.27403	1.91967e-05	0.000411002	71881	Apmap	adipocyte plasma membrane associated protein [Source:MGI Symbol;Acc:MGI:1919131]
Pwwp2b	ENSMUSG00000060260	285.161	-1.10681	0.258971	-4.27386	1.92113e-05	0.000411002	101631	Pwwp2b	PWWP domain containing 2B [Source:MGI Symbol;Acc:MGI:2142008]
Rubcnl	ENSMUSG00000034959	200.149	0.863573	0.202076	4.27351	1.92419e-05	0.000411175	271221	Rubcnl	RUN and cysteine rich domain containing beclin 1 interacting protein like [Source:MGI Symbol;Acc:MGI:2685590]
Nsg2	ENSMUSG00000020297	38.1208	1.42963	0.334599	4.27268	1.93136e-05	0.000412226	18197	Nsg2	neuron specific gene family member 2 [Source:MGI Symbol;Acc:MGI:1202070]
Kazald1	ENSMUSG00000025213	828.381	-1.784	0.417623	-4.2718	1.93899e-05	0.000413374	107250	Kazald1	Kazal-type serine peptidase inhibitor domain 1 [Source:MGI Symbol;Acc:MGI:2147606]
Amacr	ENSMUSG00000022244	128.769	-1.02467	0.239956	-4.27023	1.9527e-05	0.000414805	17117	Amacr	alpha-methylacyl-CoA racemase [Source:MGI Symbol;Acc:MGI:1098273]
Ubxn4	ENSMUSG00000026353	1477.06	-0.3295	0.077169	-4.26985	1.95607e-05	0.000414805	67812	Ubxn4	UBX domain protein 4 [Source:MGI Symbol;Acc:MGI:1915062]
Edil3	ENSMUSG00000034488	796.034	-1.51649	0.355172	-4.26974	1.95703e-05	0.000414805	13612	Edil3	EGF-like repeats and discoidin I-like domains 3 [Source:MGI Symbol;Acc:MGI:1329025]
Igkv4-70	ENSMUSG00000076547	60.9721	3.22459	0.755145	4.27016	1.95335e-05	0.000414805	NA	Igkv4-70	immunoglobulin kappa chain variable 4-70 [Source:MGI Symbol;Acc:MGI:2686348]
A530030E21Rik	ENSMUSG00000105160	40.6317	1.55237	0.363507	4.27054	1.95e-05	0.000414805	NA	A530030E21Rik	RIKEN cDNA A530030E21 gene [Source:MGI Symbol;Acc:MGI:2444617]
Irgm1	ENSMUSG00000046879	515.533	0.554637	0.129995	4.26659	1.98484e-05	0.000419727	15944	Irgm1	immunity-related GTPase family M member 1 [Source:MGI Symbol;Acc:MGI:107567]
Lingo3	ENSMUSG00000051067	49.3813	-2.06524	0.484047	-4.26661	1.98467e-05	0.000419727	237403	Lingo3	leucine rich repeat and Ig domain containing 3 [Source:MGI Symbol;Acc:MGI:3609246]
Gbf1	ENSMUSG00000025224	1389.04	-0.571198	0.13389	-4.26617	1.98859e-05	0.000420036	107338	Gbf1	golgi-specific brefeldin A-resistance factor 1 [Source:MGI Symbol;Acc:MGI:1861607]
Zc3hav1l	ENSMUSG00000047749	284.979	-1.023	0.239886	-4.26452	2.00333e-05	0.000422661	209032	Zc3hav1l	zinc finger CCCH-type, antiviral 1-like [Source:MGI Symbol;Acc:MGI:2443387]
A930007A09Rik	ENSMUSG00000118559	36.5402	-1.46196	0.342891	-4.26362	2.01146e-05	0.000423887	432999	A930007A09Rik	RIKEN cDNA A930007A09 gene [Source:NCBI gene;Acc:432999]
Atf6	ENSMUSG00000026663	1297.14	-0.395754	0.0928737	-4.2612	2.03329e-05	0.000427014	226641	Atf6	activating transcription factor 6 [Source:MGI Symbol;Acc:MGI:1926157]
Tpm4	ENSMUSG00000031799	5264.34	-0.494276	0.115988	-4.26143	2.0312e-05	0.000427014	326618	Tpm4	tropomyosin 4 [Source:MGI Symbol;Acc:MGI:2449202]
Tusc3	ENSMUSG00000039530	530.166	-0.575671	0.135096	-4.26121	2.03326e-05	0.000427014	80286	Tusc3	tumor suppressor candidate 3 [Source:MGI Symbol;Acc:MGI:1933134]
Mfap3	ENSMUSG00000020522	838.033	-0.322918	0.075798	-4.26024	2.04205e-05	0.000428364	216760	Mfap3	microfibrillar-associated protein 3 [Source:MGI Symbol;Acc:MGI:1924068]
Rad23b	ENSMUSG00000028426	1946.37	-0.384527	0.0902765	-4.25944	2.04943e-05	0.000429419	19359	Rad23b	RAD23 homolog B, nucleotide excision repair protein [Source:MGI Symbol;Acc:MGI:105128]
Impad1	ENSMUSG00000066324	1745.33	-0.419908	0.0985914	-4.25908	2.05273e-05	0.00042962	242291	Impad1	inositol monophosphatase domain containing 1 [Source:MGI Symbol;Acc:MGI:1915720]
Gm30948	ENSMUSG00000103168	49.4741	1.68114	0.394799	4.25822	2.06058e-05	0.00043077	NA	Gm30948	predicted gene, 30948 [Source:MGI Symbol;Acc:MGI:5590107]
Itm2c	ENSMUSG00000026223	3495.74	-0.764466	0.179618	-4.25606	2.08063e-05	0.000434465	64294	Itm2c	integral membrane protein 2C [Source:MGI Symbol;Acc:MGI:1927594]
Aqp7	ENSMUSG00000028427	219.18	1.97981	0.465288	4.25502	2.09033e-05	0.000435498	11832	Aqp7	aquaporin 7 [Source:MGI Symbol;Acc:MGI:1314647]
Osbpl10	ENSMUSG00000040875	49.7956	-2.05418	0.482754	-4.25512	2.08937e-05	0.000435498	74486	Osbpl10	oxysterol binding protein-like 10 [Source:MGI Symbol;Acc:MGI:1921736]
Sgsm1	ENSMUSG00000042216	113.548	-1.53886	0.361698	-4.25454	2.09484e-05	0.000435941	52850	Sgsm1	small G protein signaling modulator 1 [Source:MGI Symbol;Acc:MGI:107320]
Gpr160	ENSMUSG00000037661	279.501	0.968074	0.227721	4.25115	2.12678e-05	0.000442085	71862	Gpr160	G protein-coupled receptor 160 [Source:MGI Symbol;Acc:MGI:1919112]
Foxd2os	ENSMUSG00000085399	124.837	-0.928294	0.218377	-4.25088	2.1293e-05	0.000442107	NA	Foxd2os	forkhead box D2, opposite strand [Source:MGI Symbol;Acc:MGI:2444065]
Sp100	ENSMUSG00000026222	1696.04	0.793263	0.186626	4.25054	2.13256e-05	0.000442283	20684	Sp100	nuclear antigen Sp100 [Source:MGI Symbol;Acc:MGI:109561]
Acy3	ENSMUSG00000024866	94.3251	0.82984	0.195428	4.24626	2.17366e-05	0.000450152	71670	Acy3	aspartoacylase (aminoacylase) 3 [Source:MGI Symbol;Acc:MGI:1918920]
Orm2	ENSMUSG00000061540	80.0524	1.33624	0.314699	4.24608	2.17542e-05	0.000450152	18406	Orm2	orosomucoid 2 [Source:MGI Symbol;Acc:MGI:97444]
Nhs	ENSMUSG00000059493	142.056	-1.00535	0.236855	-4.24459	2.18996e-05	0.00045265	195727	Nhs	NHS actin remodeling regulator [Source:MGI Symbol;Acc:MGI:2684894]
Lmo4	ENSMUSG00000028266	1429.98	0.426146	0.100432	4.24314	2.20412e-05	0.000455062	16911	Lmo4	LIM domain only 4 [Source:MGI Symbol;Acc:MGI:109360]
Blk	ENSMUSG00000014453	312.024	1.25249	0.295271	4.24182	2.21716e-05	0.000457239	12143	Blk	B lymphoid kinase [Source:MGI Symbol;Acc:MGI:88169]
Tmem214	ENSMUSG00000038828	1060.58	-0.668178	0.157534	-4.24149	2.22037e-05	0.000457386	68796	Tmem214	transmembrane protein 214 [Source:MGI Symbol;Acc:MGI:1916046]
Pmepa1	ENSMUSG00000038400	2108.28	-1.22518	0.288896	-4.24091	2.22619e-05	0.00045807	65112	Pmepa1	prostate transmembrane protein, androgen induced 1 [Source:MGI Symbol;Acc:MGI:1929600]
P2ry10b	ENSMUSG00000054293	168.379	-0.74299	0.175267	-4.23918	2.24336e-05	0.000461085	213438	P2ry10b	purinergic receptor P2Y, G-protein coupled 10B [Source:MGI Symbol;Acc:MGI:2441814]
Wdfy2	ENSMUSG00000014547	1138.15	-0.422636	0.0997135	-4.2385	2.25017e-05	0.000461448	268752	Wdfy2	WD repeat and FYVE domain containing 2 [Source:MGI Symbol;Acc:MGI:2442811]
Ralgps2	ENSMUSG00000026594	676.961	0.709029	0.167281	4.23855	2.24965e-05	0.000461448	78255	Ralgps2	Ral GEF with PH domain and SH3 binding motif 2 [Source:MGI Symbol;Acc:MGI:1925505]
Tmed3	ENSMUSG00000032353	1672.14	-0.586352	0.138393	-4.23688	2.26649e-05	0.000464277	66111	Tmed3	transmembrane p24 trafficking protein 3 [Source:MGI Symbol;Acc:MGI:1913361]
Chn1	ENSMUSG00000056486	417.407	-1.18447	0.279712	-4.2346	2.28964e-05	0.000468493	108699	Chn1	chimerin 1 [Source:MGI Symbol;Acc:MGI:1915674]
Mia3	ENSMUSG00000056050	2387.68	-0.617859	0.145918	-4.23429	2.29272e-05	0.000468601	338366	Mia3	melanoma inhibitory activity 3 [Source:MGI Symbol;Acc:MGI:2443183]
Pi4k2a	ENSMUSG00000025178	942.43	-0.733501	0.173312	-4.23225	2.31362e-05	0.000471818	84095	Pi4k2a	phosphatidylinositol 4-kinase type 2 alpha [Source:MGI Symbol;Acc:MGI:1934031]
Gm5970	ENSMUSG00000085977	19.7759	1.75211	0.413974	4.23242	2.31192e-05	0.000471818	NA	Gm5970	predicted gene 5970 [Source:MGI Symbol;Acc:MGI:3646761]
Pdgfd	ENSMUSG00000032006	433.887	-1.13785	0.2689	-4.23149	2.32149e-05	0.000472897	71785	Pdgfd	platelet-derived growth factor, D polypeptide [Source:MGI Symbol;Acc:MGI:1919035]
Rps6ka5	ENSMUSG00000021180	411.998	0.743543	0.175754	4.2306	2.33073e-05	0.000474251	73086	Rps6ka5	ribosomal protein S6 kinase, polypeptide 5 [Source:MGI Symbol;Acc:MGI:1920336]
Copa	ENSMUSG00000026553	5022.43	-0.480164	0.113538	-4.22909	2.34643e-05	0.000476917	12847	Copa	coatomer protein complex subunit alpha [Source:MGI Symbol;Acc:MGI:1334462]
Nudcd1	ENSMUSG00000038736	308.823	-0.586285	0.138739	-4.22582	2.38076e-05	0.000483357	67429	Nudcd1	NudC domain containing 1 [Source:MGI Symbol;Acc:MGI:1914679]
Ctsb	ENSMUSG00000021939	22833	-0.409496	0.0969213	-4.22504	2.389e-05	0.000484493	13030	Ctsb	cathepsin B [Source:MGI Symbol;Acc:MGI:88561]
Piezo1	ENSMUSG00000014444	2954.5	-0.815427	0.193086	-4.22314	2.40925e-05	0.00048806	234839	Piezo1	piezo-type mechanosensitive ion channel component 1 [Source:MGI Symbol;Acc:MGI:3603204]
Blnk	ENSMUSG00000061132	538.246	0.773747	0.183284	4.22157	2.4261e-05	0.000490931	17060	Blnk	B cell linker [Source:MGI Symbol;Acc:MGI:96878]
Plau	ENSMUSG00000021822	530.109	-0.920224	0.218001	-4.2212	2.43005e-05	0.000491187	18792	Plau	plasminogen activator, urokinase [Source:MGI Symbol;Acc:MGI:97611]
Pkdcc	ENSMUSG00000024247	549.571	-1.33329	0.315889	-4.22075	2.43491e-05	0.000491626	106522	Pkdcc	protein kinase domain containing, cytoplasmic [Source:MGI Symbol;Acc:MGI:2147077]
Bop1	ENSMUSG00000022557	654.172	-0.412595	0.0977819	-4.21954	2.44802e-05	0.000493728	12181	Bop1	block of proliferation 1 [Source:MGI Symbol;Acc:MGI:1334460]
Slc41a2	ENSMUSG00000034591	404.019	-1.3392	0.317474	-4.21829	2.46157e-05	0.000495916	338365	Slc41a2	solute carrier family 41, member 2 [Source:MGI Symbol;Acc:MGI:2442940]
Mc5r	ENSMUSG00000007480	87.8113	1.17358	0.27827	4.21741	2.47121e-05	0.000496764	17203	Mc5r	melanocortin 5 receptor [Source:MGI Symbol;Acc:MGI:99420]
Pou2f2	ENSMUSG00000008496	464.032	0.772876	0.183258	4.21743	2.471e-05	0.000496764	18987	Pou2f2	POU domain, class 2, transcription factor 2 [Source:MGI Symbol;Acc:MGI:101897]
Pdlim1	ENSMUSG00000055044	727.476	0.617674	0.146529	4.21537	2.49372e-05	0.00050074	54132	Pdlim1	PDZ and LIM domain 1 (elfin) [Source:MGI Symbol;Acc:MGI:1860611]
Fads3	ENSMUSG00000024664	967.841	-0.77659	0.184307	-4.21358	2.51358e-05	0.000504176	60527	Fads3	fatty acid desaturase 3 [Source:MGI Symbol;Acc:MGI:1928740]
Anpep	ENSMUSG00000039062	1302.29	-1.2828	0.304669	-4.21047	2.54845e-05	0.000510611	16790	Anpep	alanyl (membrane) aminopeptidase [Source:MGI Symbol;Acc:MGI:5000466]
C1qtnf1	ENSMUSG00000017446	652.962	-1.08515	0.257753	-4.21005	2.55319e-05	0.000511002	56745	C1qtnf1	C1q and tumor necrosis factor related protein 1 [Source:MGI Symbol;Acc:MGI:1919254]
Eif4e2	ENSMUSG00000026254	942.429	-0.412374	0.0979642	-4.20943	2.56012e-05	0.000511829	26987	Eif4e2	eukaryotic translation initiation factor 4E member 2 [Source:MGI Symbol;Acc:MGI:1914440]
Gpr107	ENSMUSG00000000194	1181.04	-0.502995	0.119593	-4.20588	2.60072e-05	0.000519379	277463	Gpr107	G protein-coupled receptor 107 [Source:MGI Symbol;Acc:MGI:2139054]
Poldip2	ENSMUSG00000001100	839.897	-0.495039	0.117752	-4.20408	2.62148e-05	0.000522955	67811	Poldip2	polymerase (DNA-directed), delta interacting protein 2 [Source:MGI Symbol;Acc:MGI:1915061]
Aplnr	ENSMUSG00000044338	742.787	-1.28254	0.305108	-4.20355	2.62762e-05	0.000523608	23796	Aplnr	apelin receptor [Source:MGI Symbol;Acc:MGI:1346086]
Naglu	ENSMUSG00000001751	941.724	-0.819359	0.194946	-4.203	2.63403e-05	0.000524315	27419	Naglu	alpha-N-acetylglucosaminidase (Sanfilippo disease IIIB) [Source:MGI Symbol;Acc:MGI:1351641]
Lum	ENSMUSG00000036446	14588.2	-1.28154	0.304999	-4.20177	2.64836e-05	0.000526594	17022	Lum	lumican [Source:MGI Symbol;Acc:MGI:109347]
Grn	ENSMUSG00000034708	6565.32	-0.75728	0.180266	-4.20089	2.65862e-05	0.000528062	14824	Grn	granulin [Source:MGI Symbol;Acc:MGI:95832]
Bdh2	ENSMUSG00000028167	118.712	-1.52037	0.362235	-4.19721	2.70228e-05	0.000536153	69772	Bdh2	3-hydroxybutyrate dehydrogenase, type 2 [Source:MGI Symbol;Acc:MGI:1917022]
Gimap6	ENSMUSG00000047867	861.26	0.493669	0.117697	4.1944	2.73597e-05	0.000542248	231931	Gimap6	GTPase, IMAP family member 6 [Source:MGI Symbol;Acc:MGI:1918876]
Srpk3	ENSMUSG00000002007	155.52	0.996823	0.237878	4.19048	2.7836e-05	0.000551092	56504	Srpk3	serine/arginine-rich protein specific kinase 3 [Source:MGI Symbol;Acc:MGI:1891338]
Tmem182	ENSMUSG00000079588	435.725	1.50917	0.360433	4.1871	2.82542e-05	0.000558768	381339	Tmem182	transmembrane protein 182 [Source:MGI Symbol;Acc:MGI:1923725]
Nrg4	ENSMUSG00000032311	102.824	1.24947	0.29843	4.18681	2.82907e-05	0.000558886	83961	Nrg4	neuregulin 4 [Source:MGI Symbol;Acc:MGI:1933833]
Cdk14	ENSMUSG00000028926	602.581	-0.907281	0.216737	-4.1861	2.83794e-05	0.000560035	18647	Cdk14	cyclin-dependent kinase 14 [Source:MGI Symbol;Acc:MGI:894318]
Insc	ENSMUSG00000048782	474.458	-1.73433	0.41437	-4.18545	2.84597e-05	0.000561014	233752	Insc	INSC spindle orientation adaptor protein [Source:MGI Symbol;Acc:MGI:1917942]
Ostm1	ENSMUSG00000038280	1049.95	-0.594284	0.142013	-4.1847	2.85539e-05	0.000562267	14628	Ostm1	osteopetrosis associated transmembrane protein 1 [Source:MGI Symbol;Acc:MGI:2655574]
Ctbp2	ENSMUSG00000030970	505.752	-0.616143	0.147277	-4.18357	2.86961e-05	0.00056446	13017	Ctbp2	C-terminal binding protein 2 [Source:MGI Symbol;Acc:MGI:1201686]
Zcchc18	ENSMUSG00000031428	38.8808	1.25478	0.300125	4.18085	2.90419e-05	0.000570648	66995	Zcchc18	zinc finger, CCHC domain containing 18 [Source:MGI Symbol;Acc:MGI:1914245]
Slc37a3	ENSMUSG00000029924	717.001	-0.784193	0.187676	-4.17844	2.93509e-05	0.000576102	72144	Slc37a3	solute carrier family 37 (glycerol-3-phosphate transporter), member 3 [Source:MGI Symbol;Acc:MGI:1919394]
Slc9a5	ENSMUSG00000014786	190.087	-1.38001	0.330337	-4.17759	2.94611e-05	0.000576594	277973	Slc9a5	solute carrier family 9 (sodium/hydrogen exchanger), member 5 [Source:MGI Symbol;Acc:MGI:2685542]
Add3	ENSMUSG00000025026	2359.06	0.484189	0.115898	4.17773	2.9443e-05	0.000576594	27360	Add3	adducin 3 (gamma) [Source:MGI Symbol;Acc:MGI:1351615]
Slc25a15	ENSMUSG00000031482	223.782	-0.456324	0.109233	-4.17752	2.94704e-05	0.000576594	18408	Slc25a15	solute carrier family 25 (mitochondrial carrier ornithine transporter), member 15 [Source:MGI Symbol;Acc:MGI:1342274]
Ttc26	ENSMUSG00000056832	85.4742	-1.16958	0.280056	-4.17625	2.96359e-05	0.000579213	264134	Ttc26	tetratricopeptide repeat domain 26 [Source:MGI Symbol;Acc:MGI:2444853]
Gm50194	ENSMUSG00000118221	12.7781	3.24888	0.77849	4.1733	3.00214e-05	0.000586121	NA	Gm50194	predicted gene, 50194 [Source:MGI Symbol;Acc:MGI:6302970]
Lipe	ENSMUSG00000003123	1112.64	1.294	0.310231	4.17109	3.03146e-05	0.000591215	16890	Lipe	lipase, hormone sensitive [Source:MGI Symbol;Acc:MGI:96790]
Thbs2	ENSMUSG00000023885	3710.04	-1.39109	0.333593	-4.17002	3.04567e-05	0.000592123	21826	Thbs2	thrombospondin 2 [Source:MGI Symbol;Acc:MGI:98738]
Rrbp1	ENSMUSG00000027422	6682.56	-0.965002	0.231408	-4.17012	3.04433e-05	0.000592123	81910	Rrbp1	ribosome binding protein 1 [Source:MGI Symbol;Acc:MGI:1932395]
Ydjc	ENSMUSG00000041774	99.1004	-1.10506	0.265001	-4.17001	3.04581e-05	0.000592123	69101	Ydjc	YdjC homolog (bacterial) [Source:MGI Symbol;Acc:MGI:1916351]
Mettl26	ENSMUSG00000025731	141.315	0.566609	0.135924	4.16857	3.06516e-05	0.000595252	68347	Mettl26	methyltransferase like 26 [Source:MGI Symbol;Acc:MGI:1915597]
Jkamp	ENSMUSG00000005078	418.186	-0.573448	0.137578	-4.16817	3.0705e-05	0.000595657	104771	Jkamp	JNK1/MAPK8-associated membrane protein [Source:MGI Symbol;Acc:MGI:1915057]
Nab1	ENSMUSG00000002881	1155.97	-0.373616	0.0896771	-4.16624	3.09665e-05	0.00059946	17936	Nab1	Ngfi-A binding protein 1 [Source:MGI Symbol;Acc:MGI:107564]
Smpd3	ENSMUSG00000031906	2227.11	-1.85667	0.445624	-4.16645	3.09374e-05	0.00059946	58994	Smpd3	sphingomyelin phosphodiesterase 3, neutral [Source:MGI Symbol;Acc:MGI:1927578]
Cndp1	ENSMUSG00000056162	10.3075	3.24947	0.780001	4.16599	3.10007e-05	0.000599488	338403	Cndp1	carnosine dipeptidase 1 (metallopeptidase M20 family) [Source:MGI Symbol;Acc:MGI:2451097]
Tmem127	ENSMUSG00000034850	1741.25	-0.391281	0.0939994	-4.16259	3.14652e-05	0.00060783	69470	Tmem127	transmembrane protein 127 [Source:MGI Symbol;Acc:MGI:1916720]
B4galt7	ENSMUSG00000021504	329.072	-0.702719	0.16884	-4.16205	3.15403e-05	0.000608637	218271	B4galt7	xylosylprotein beta1,4-galactosyltransferase, polypeptide 7 (galactosyltransferase I) [Source:MGI Symbol;Acc:MGI:2384987]
Prkch	ENSMUSG00000021108	676.533	-0.725774	0.174458	-4.16017	3.18009e-05	0.00061302	18755	Prkch	protein kinase C, eta [Source:MGI Symbol;Acc:MGI:97600]
Myo5a	ENSMUSG00000034593	3121.41	-0.619721	0.148996	-4.15932	3.1919e-05	0.00061411	17918	Myo5a	myosin VA [Source:MGI Symbol;Acc:MGI:105976]
Fstl4	ENSMUSG00000036264	29.4271	-1.73597	0.417396	-4.15905	3.1958e-05	0.00061411	320027	Fstl4	follistatin-like 4 [Source:MGI Symbol;Acc:MGI:2443199]
Icmt	ENSMUSG00000039662	951.586	-0.443447	0.106621	-4.15909	3.19518e-05	0.00061411	57295	Icmt	isoprenylcysteine carboxyl methyltransferase [Source:MGI Symbol;Acc:MGI:1888594]
Fbxl15	ENSMUSG00000025226	76.1934	-0.980286	0.235755	-4.15807	3.2095e-05	0.00061545	68431	Fbxl15	F-box and leucine-rich repeat protein 15 [Source:MGI Symbol;Acc:MGI:1915681]
Selenom	ENSMUSG00000075702	894.161	-0.903048	0.217171	-4.15824	3.20709e-05	0.00061545	114679	Selenom	selenoprotein M [Source:MGI Symbol;Acc:MGI:2149786]
Hmgxb3	ENSMUSG00000024622	475.432	-0.444102	0.106817	-4.15759	3.21622e-05	0.000616094	106894	Hmgxb3	HMG box domain containing 3 [Source:MGI Symbol;Acc:MGI:2441817]
Ryk	ENSMUSG00000032547	1543.69	-0.90617	0.218045	-4.15588	3.24038e-05	0.000620074	20187	Ryk	receptor-like tyrosine kinase [Source:MGI Symbol;Acc:MGI:101766]
Cacna1c	ENSMUSG00000051331	418.898	-1.5832	0.381109	-4.1542	3.26421e-05	0.000623981	12288	Cacna1c	calcium channel, voltage-dependent, L type, alpha 1C subunit [Source:MGI Symbol;Acc:MGI:103013]
Olfml3	ENSMUSG00000027848	4347.25	-1.07474	0.258761	-4.15339	3.27581e-05	0.000625547	99543	Olfml3	olfactomedin-like 3 [Source:MGI Symbol;Acc:MGI:1914877]
Clcn4	ENSMUSG00000000605	1306.56	-0.437671	0.105392	-4.15278	3.28459e-05	0.000625817	12727	Clcn4	chloride channel, voltage-sensitive 4 [Source:MGI Symbol;Acc:MGI:104571]
Lsp1	ENSMUSG00000018819	3228.16	0.497084	0.119693	4.153	3.28147e-05	0.000625817	16985	Lsp1	lymphocyte specific 1 [Source:MGI Symbol;Acc:MGI:96832]
Cdc16	ENSMUSG00000038416	1087.2	-0.539948	0.130027	-4.15258	3.28748e-05	0.000625817	69957	Cdc16	CDC16 cell division cycle 16 [Source:MGI Symbol;Acc:MGI:1917207]
Efr3b	ENSMUSG00000020658	171.528	-1.24863	0.300747	-4.15177	3.2992e-05	0.000626745	668212	Efr3b	EFR3 homolog B [Source:MGI Symbol;Acc:MGI:2444851]
Eef1akmt3	ENSMUSG00000080115	36.6833	-1.4824	0.357046	-4.15186	3.29789e-05	0.000626745	100504608	Eef1akmt3	EEF1A lysine methyltransferase 3 [Source:MGI Symbol;Acc:MGI:3645330]
Mettl7a1	ENSMUSG00000054619	811.448	0.580853	0.139956	4.15025	3.32112e-05	0.000630256	70152	Mettl7a1	methyltransferase like 7A1 [Source:MGI Symbol;Acc:MGI:1916523]
Clk4	ENSMUSG00000020385	1078.39	0.394554	0.095149	4.1467	3.37304e-05	0.000639446	12750	Clk4	CDC like kinase 4 [Source:MGI Symbol;Acc:MGI:1098551]
Ggt5	ENSMUSG00000006344	425.596	0.593547	0.143149	4.14636	3.37799e-05	0.000639722	23887	Ggt5	gamma-glutamyltransferase 5 [Source:MGI Symbol;Acc:MGI:1346063]
Igkv12-44	ENSMUSG00000096422	130.076	2.36897	0.571391	4.14597	3.38373e-05	0.000640147	NA	Igkv12-44	immunoglobulin kappa variable 12-44 [Source:MGI Symbol;Acc:MGI:4439775]
Cope	ENSMUSG00000055681	1706.7	-0.404999	0.097711	-4.14487	3.4001e-05	0.000642579	59042	Cope	coatomer protein complex, subunit epsilon [Source:MGI Symbol;Acc:MGI:1891702]
Mex3b	ENSMUSG00000057706	136.658	-0.966653	0.233342	-4.14265	3.43316e-05	0.00064816	108797	Mex3b	mex3 RNA binding family member B [Source:MGI Symbol;Acc:MGI:1918252]
Msi1	ENSMUSG00000054256	262.959	-1.49943	0.362009	-4.14197	3.44341e-05	0.000649424	17690	Msi1	musashi RNA-binding protein 1 [Source:MGI Symbol;Acc:MGI:107376]
Rhoh	ENSMUSG00000029204	310.098	1.12184	0.27088	4.14148	3.45067e-05	0.000650126	74734	Rhoh	ras homolog family member H [Source:MGI Symbol;Acc:MGI:1921984]
Tlnrd1	ENSMUSG00000070462	1155.31	-0.624772	0.150913	-4.13995	3.47387e-05	0.000653824	80889	Tlnrd1	talin rod domain containing 1 [Source:MGI Symbol;Acc:MGI:1891420]
Myof	ENSMUSG00000048612	1935.51	-1.233	0.297869	-4.13941	3.482e-05	0.000654681	226101	Myof	myoferlin [Source:MGI Symbol;Acc:MGI:1919192]
Myot	ENSMUSG00000024471	1331.37	1.95245	0.47187	4.13769	3.50823e-05	0.000658935	58916	Myot	myotilin [Source:MGI Symbol;Acc:MGI:1889800]
tg_hspCas9	tg_hspCas9	15.5704	-3.29338	0.796195	-4.13639	3.52806e-05	0.000661982	NA	tg_hspCas9	NA
Kdelr1	ENSMUSG00000002778	1685.76	-0.741205	0.179405	-4.13146	3.60459e-05	0.000674957	68137	Kdelr1	KDEL (Lys-Asp-Glu-Leu) endoplasmic reticulum protein retention receptor 1 [Source:MGI Symbol;Acc:MGI:1915387]
Ndrg2	ENSMUSG00000004558	2234.44	1.28782	0.311702	4.13157	3.603e-05	0.000674957	29811	Ndrg2	N-myc downstream regulated gene 2 [Source:MGI Symbol;Acc:MGI:1352498]
Spata13	ENSMUSG00000021990	1515.19	-0.58057	0.140536	-4.13112	3.61008e-05	0.000675295	219140	Spata13	spermatogenesis associated 13 [Source:MGI Symbol;Acc:MGI:104838]
Ighv8-8	ENSMUSG00000104452	471.28	4.27776	1.03615	4.1285	3.65131e-05	0.000682311	NA	Ighv8-8	immunoglobulin heavy variable 8-8 [Source:MGI Symbol;Acc:MGI:3815333]
Tceal8	ENSMUSG00000051579	819.115	-0.541464	0.131165	-4.1281	3.65765e-05	0.000682799	66684	Tceal8	transcription elongation factor A (SII)-like 8 [Source:MGI Symbol;Acc:MGI:1913934]
Serpinb7	ENSMUSG00000067001	39.5366	3.73364	0.905015	4.1255	3.69924e-05	0.000689859	116872	Serpinb7	serine (or cysteine) peptidase inhibitor, clade B, member 7 [Source:MGI Symbol;Acc:MGI:2151053]
Ctsc	ENSMUSG00000030560	2627.56	-0.623369	0.151299	-4.1201	3.78712e-05	0.000705528	13032	Ctsc	cathepsin C [Source:MGI Symbol;Acc:MGI:109553]
Slc25a43	ENSMUSG00000037636	35.3753	-1.2044	0.292462	-4.11814	3.81946e-05	0.000710831	194744	Slc25a43	solute carrier family 25, member 43 [Source:MGI Symbol;Acc:MGI:2684854]
Gnpda1	ENSMUSG00000052102	595.487	-0.457236	0.111105	-4.11535	3.86595e-05	0.000718753	26384	Gnpda1	glucosamine-6-phosphate deaminase 1 [Source:MGI Symbol;Acc:MGI:1347054]
Krt5	ENSMUSG00000061527	368.668	9.09424	2.21011	4.11484	3.87447e-05	0.000719607	110308	Krt5	keratin 5 [Source:MGI Symbol;Acc:MGI:96702]
Il10	ENSMUSG00000016529	13.6045	-2.59031	0.629724	-4.11341	3.89856e-05	0.000723337	16153	Il10	interleukin 10 [Source:MGI Symbol;Acc:MGI:96537]
Gm24875	ENSMUSG00000089513	10.2712	2.50682	0.609494	4.11295	3.90641e-05	0.000723337	NA	Gm24875	predicted gene, 24875 [Source:MGI Symbol;Acc:MGI:5454652]
AI506816	ENSMUSG00000105987	1089.15	-0.906006	0.220271	-4.11314	3.90307e-05	0.000723337	NA	AI506816	expressed sequence AI506816 [Source:MGI Symbol;Acc:MGI:2140929]
H2-Ob	ENSMUSG00000041538	454.287	1.38062	0.336038	4.10853	3.98189e-05	0.000736569	15002	H2-Ob	histocompatibility 2, O region beta locus [Source:MGI Symbol;Acc:MGI:95925]
Jade1	ENSMUSG00000025764	685.309	0.400453	0.0975061	4.10695	4.0092e-05	0.000740872	269424	Jade1	jade family PHD finger 1 [Source:MGI Symbol;Acc:MGI:1925835]
H2-Oa	ENSMUSG00000024334	40.3658	1.32871	0.323773	4.10383	4.06359e-05	0.000749471	15001	H2-Oa	histocompatibility 2, O region alpha locus [Source:MGI Symbol;Acc:MGI:95924]
Abl2	ENSMUSG00000026596	1126.96	-0.687032	0.167413	-4.10382	4.06392e-05	0.000749471	11352	Abl2	v-abl Abelson murine leukemia viral oncogene 2 (arg, Abelson-related gene) [Source:MGI Symbol;Acc:MGI:87860]
Crk	ENSMUSG00000017776	2140.29	-0.338877	0.082613	-4.10199	4.09617e-05	0.00075466	12928	Crk	v-crk avian sarcoma virus CT10 oncogene homolog [Source:MGI Symbol;Acc:MGI:88508]
Tnfaip3	ENSMUSG00000019850	448.13	-0.589139	0.14367	-4.10064	4.12012e-05	0.000758308	21929	Tnfaip3	tumor necrosis factor, alpha-induced protein 3 [Source:MGI Symbol;Acc:MGI:1196377]
Tmem59	ENSMUSG00000028618	2791.96	-0.681476	0.166217	-4.09992	4.13291e-05	0.000759899	56374	Tmem59	transmembrane protein 59 [Source:MGI Symbol;Acc:MGI:1929278]
Pou2af1	ENSMUSG00000032053	711.997	1.33021	0.324619	4.09777	4.17144e-05	0.000766214	18985	Pou2af1	POU domain, class 2, associating factor 1 [Source:MGI Symbol;Acc:MGI:105086]
Rccd1	ENSMUSG00000038930	162.956	0.78229	0.190999	4.09579	4.20729e-05	0.000772025	269955	Rccd1	RCC1 domain containing 1 [Source:MGI Symbol;Acc:MGI:2444156]
Alpl	ENSMUSG00000028766	6884.16	-1.64514	0.401905	-4.09335	4.25177e-05	0.000779406	11647	Alpl	alkaline phosphatase, liver/bone/kidney [Source:MGI Symbol;Acc:MGI:87983]
Mmp19	ENSMUSG00000025355	313.124	-0.920457	0.225023	-4.09051	4.30422e-05	0.000788232	58223	Mmp19	matrix metallopeptidase 19 [Source:MGI Symbol;Acc:MGI:1927899]
Map7d1	ENSMUSG00000028849	2946.64	-0.760587	0.186086	-4.08728	4.36464e-05	0.000798499	245877	Map7d1	MAP7 domain containing 1 [Source:MGI Symbol;Acc:MGI:2384297]
Slc22a3	ENSMUSG00000023828	152.551	1.1698	0.286234	4.08687	4.37224e-05	0.000799091	20519	Slc22a3	solute carrier family 22 (organic cation transporter), member 3 [Source:MGI Symbol;Acc:MGI:1333817]
Nedd4	ENSMUSG00000032216	11137.4	-0.597276	0.146248	-4.08399	4.42697e-05	0.000808286	17999	Nedd4	neural precursor cell expressed, developmentally down-regulated 4 [Source:MGI Symbol;Acc:MGI:97297]
Iars	ENSMUSG00000037851	1211.52	-0.555389	0.136	-4.08375	4.43138e-05	0.000808286	105148	Iars	isoleucine-tRNA synthetase [Source:MGI Symbol;Acc:MGI:2145219]
Dnajc13	ENSMUSG00000032560	1748.33	-0.369304	0.0905268	-4.0795	4.5133e-05	0.000822409	235567	Dnajc13	DnaJ heat shock protein family (Hsp40) member C13 [Source:MGI Symbol;Acc:MGI:2676368]
Cdkn2b	ENSMUSG00000073802	60.8055	-1.69808	0.41632	-4.07878	4.52722e-05	0.000824125	12579	Cdkn2b	cyclin dependent kinase inhibitor 2B [Source:MGI Symbol;Acc:MGI:104737]
Naa80	ENSMUSG00000079334	377.015	-0.837922	0.205474	-4.07799	4.5426e-05	0.000826103	56441	Naa80	N(alpha)-acetyltransferase 80, NatH catalytic subunit [Source:MGI Symbol;Acc:MGI:1888902]
Pigt	ENSMUSG00000017721	1573.94	-0.585765	0.14372	-4.07574	4.58676e-05	0.000833307	78928	Pigt	phosphatidylinositol glycan anchor biosynthesis, class T [Source:MGI Symbol;Acc:MGI:1926178]
Fam149a	ENSMUSG00000070044	376.173	-0.954459	0.234221	-4.07503	4.60078e-05	0.000835026	212326	Fam149a	family with sequence similarity 149, member A [Source:MGI Symbol;Acc:MGI:2387177]
Cbfb	ENSMUSG00000031885	2133.49	-0.544786	0.133719	-4.07411	4.61907e-05	0.000835859	12400	Cbfb	core binding factor beta [Source:MGI Symbol;Acc:MGI:99851]
Adgrg6	ENSMUSG00000039116	357.643	0.688365	0.168954	4.07428	4.61567e-05	0.000835859	215798	Adgrg6	adhesion G protein-coupled receptor G6 [Source:MGI Symbol;Acc:MGI:1916151]
Dusp26	ENSMUSG00000039661	62.7175	2.22153	0.545229	4.07449	4.61149e-05	0.000835859	66959	Dusp26	dual specificity phosphatase 26 (putative) [Source:MGI Symbol;Acc:MGI:1914209]
Lig3	ENSMUSG00000020697	458.448	-0.460845	0.113171	-4.07212	4.65879e-05	0.000842216	16882	Lig3	ligase III, DNA, ATP-dependent [Source:MGI Symbol;Acc:MGI:109152]
Kcnq5	ENSMUSG00000028033	112.257	1.01821	0.250082	4.07152	4.67082e-05	0.000843557	226922	Kcnq5	potassium voltage-gated channel, subfamily Q, member 5 [Source:MGI Symbol;Acc:MGI:1924937]
Selenon	ENSMUSG00000050989	1107.59	-0.635103	0.156005	-4.07105	4.68026e-05	0.00084443	74777	Selenon	selenoprotein N [Source:MGI Symbol;Acc:MGI:2151208]
Zfat	ENSMUSG00000022335	127.436	-0.604685	0.148731	-4.06563	4.79034e-05	0.000863441	380993	Zfat	zinc finger and AT hook domain containing [Source:MGI Symbol;Acc:MGI:2681865]
Aoc3	ENSMUSG00000019326	1419.22	1.18027	0.290372	4.06467	4.80999e-05	0.000865822	11754	Aoc3	amine oxidase, copper containing 3 [Source:MGI Symbol;Acc:MGI:1306797]
Slc10a3	ENSMUSG00000032806	199.295	-0.575125	0.141499	-4.06453	4.81301e-05	0.000865822	214601	Slc10a3	solute carrier family 10 (sodium/bile acid cotransporter family), member 3 [Source:MGI Symbol;Acc:MGI:95048]
Grap	ENSMUSG00000004837	256.802	0.639991	0.157486	4.06381	4.82785e-05	0.000867639	71520	Grap	GRB2-related adaptor protein [Source:MGI Symbol;Acc:MGI:1918770]
Fhod1	ENSMUSG00000014778	1167.31	-0.429817	0.105854	-4.06046	4.8976e-05	0.00087759	234686	Fhod1	formin homology 2 domain containing 1 [Source:MGI Symbol;Acc:MGI:2679008]
Nans	ENSMUSG00000028334	771.014	-0.37199	0.0916093	-4.06062	4.89431e-05	0.00087759	94181	Nans	N-acetylneuraminic acid synthase (sialic acid synthase) [Source:MGI Symbol;Acc:MGI:2149820]
Rnf149	ENSMUSG00000048234	807.009	-0.79933	0.19685	-4.0606	4.89462e-05	0.00087759	67702	Rnf149	ring finger protein 149 [Source:MGI Symbol;Acc:MGI:2677438]
Tcf7	ENSMUSG00000000782	462.341	-0.936955	0.230903	-4.05778	4.95418e-05	0.000886851	21414	Tcf7	transcription factor 7, T cell specific [Source:MGI Symbol;Acc:MGI:98507]
Susd3	ENSMUSG00000021384	169.582	0.717136	0.176741	4.05755	4.95897e-05	0.000886851	66329	Susd3	sushi domain containing 3 [Source:MGI Symbol;Acc:MGI:1913579]
Adcyap1r1	ENSMUSG00000029778	303.262	1.63048	0.401924	4.05669	4.9774e-05	0.00088928	11517	Adcyap1r1	adenylate cyclase activating polypeptide 1 receptor 1 [Source:MGI Symbol;Acc:MGI:108449]
Lrrc41	ENSMUSG00000028703	365.503	-0.481973	0.118891	-4.05391	5.03697e-05	0.000898299	230654	Lrrc41	leucine rich repeat containing 41 [Source:MGI Symbol;Acc:MGI:2441984]
Etfbkmt	ENSMUSG00000039958	141.773	0.604341	0.149078	4.05387	5.0377e-05	0.000898299	320204	Etfbkmt	electron transfer flavoprotein beta subunit lysine methyltransferase [Source:MGI Symbol;Acc:MGI:2443575]
Lrrc42	ENSMUSG00000028617	275.773	-0.588795	0.145308	-4.05205	5.07705e-05	0.000904436	77809	Lrrc42	leucine rich repeat containing 42 [Source:MGI Symbol;Acc:MGI:1925059]
Orm1	ENSMUSG00000039196	139.408	1.461	0.36084	4.0489	5.14592e-05	0.000915813	18405	Orm1	orosomucoid 1 [Source:MGI Symbol;Acc:MGI:97443]
Kctd11	ENSMUSG00000046731	271.86	-0.827737	0.204486	-4.0479	5.16797e-05	0.000918712	216858	Kctd11	potassium channel tetramerisation domain containing 11 [Source:MGI Symbol;Acc:MGI:2448712]
Gm42303	ENSMUSG00000110373	18.2611	-2.52785	0.624514	-4.0477	5.17224e-05	0.000918712	NA	Gm42303	predicted gene, 42303 [Source:MGI Symbol;Acc:MGI:5625188]
Cyfip1	ENSMUSG00000030447	1844.86	-0.559181	0.138206	-4.04599	5.21033e-05	0.000924581	20430	Cyfip1	cytoplasmic FMR1 interacting protein 1 [Source:MGI Symbol;Acc:MGI:1338801]
Slc44a1	ENSMUSG00000028412	2468.4	-0.622025	0.15386	-4.0428	5.28173e-05	0.000936344	100434	Slc44a1	solute carrier family 44, member 1 [Source:MGI Symbol;Acc:MGI:2140592]
Nfatc4	ENSMUSG00000023411	572.269	-1.36613	0.337962	-4.04226	5.2938e-05	0.000937575	73181	Nfatc4	nuclear factor of activated T cells, cytoplasmic, calcineurin dependent 4 [Source:MGI Symbol;Acc:MGI:1920431]
Ankrd6	ENSMUSG00000040183	252.181	-1.06086	0.262532	-4.04088	5.32519e-05	0.000942224	140577	Ankrd6	ankyrin repeat domain 6 [Source:MGI Symbol;Acc:MGI:2154278]
Tm9sf4	ENSMUSG00000068040	1097.72	-0.535305	0.13257	-4.03789	5.39339e-05	0.00095337	99237	Tm9sf4	transmembrane 9 superfamily protein member 4 [Source:MGI Symbol;Acc:MGI:2139220]
Mex3a	ENSMUSG00000074480	132.397	-1.41256	0.349952	-4.03643	5.42697e-05	0.000958381	72640	Mex3a	mex3 RNA binding family member A [Source:MGI Symbol;Acc:MGI:1919890]
F2r	ENSMUSG00000048376	902.909	-0.696402	0.17257	-4.03547	5.44924e-05	0.000961387	14062	F2r	coagulation factor II (thrombin) receptor [Source:MGI Symbol;Acc:MGI:101802]
Smyd5	ENSMUSG00000033706	288.927	-0.484226	0.120006	-4.035	5.46016e-05	0.000962386	232187	Smyd5	SET and MYND domain containing 5 [Source:MGI Symbol;Acc:MGI:108048]
Aqp3	ENSMUSG00000028435	44.3585	5.69305	1.41233	4.03097	5.55467e-05	0.000978102	11828	Aqp3	aquaporin 3 [Source:MGI Symbol;Acc:MGI:1333777]
Tagln2	ENSMUSG00000026547	3373.14	-0.413886	0.102689	-4.03047	5.56652e-05	0.000979248	21346	Tagln2	transgelin 2 [Source:MGI Symbol;Acc:MGI:1312985]
Scin	ENSMUSG00000002565	277.919	-1.34677	0.334231	-4.02946	5.59051e-05	0.000980175	20259	Scin	scinderin [Source:MGI Symbol;Acc:MGI:1306794]
Praf2	ENSMUSG00000031149	113.726	-1.08363	0.268934	-4.02935	5.5932e-05	0.000980175	54637	Praf2	PRA1 domain family 2 [Source:MGI Symbol;Acc:MGI:1859607]
Rps27	ENSMUSG00000090733	6045.97	0.467661	0.116054	4.02969	5.58495e-05	0.000980175	57294	Rps27	ribosomal protein S27 [Source:MGI Symbol;Acc:MGI:1888676]
2900097C17Rik	ENSMUSG00000102869	3110.87	-0.321836	0.079866	-4.02971	5.58468e-05	0.000980175	NA	2900097C17Rik	RIKEN cDNA 2900097C17 gene [Source:MGI Symbol;Acc:MGI:1914767]
Rab11fip4	ENSMUSG00000017639	744.748	-0.968543	0.240451	-4.02802	5.62487e-05	0.000984783	268451	Rab11fip4	RAB11 family interacting protein 4 (class II) [Source:MGI Symbol;Acc:MGI:2442920]
Sdc3	ENSMUSG00000025743	6184.72	-0.983462	0.244325	-4.02522	5.69215e-05	0.00099561	20970	Sdc3	syndecan 3 [Source:MGI Symbol;Acc:MGI:1349163]
Ttpa	ENSMUSG00000073988	32.4729	1.4851	0.368992	4.02475	5.70351e-05	0.000996645	50500	Ttpa	tocopherol (alpha) transfer protein [Source:MGI Symbol;Acc:MGI:1354168]
Agpat1	ENSMUSG00000034254	777.18	-0.454622	0.112985	-4.02375	5.7279e-05	0.000999953	55979	Agpat1	1-acylglycerol-3-phosphate O-acyltransferase 1 (lysophosphatidic acid acyltransferase, alpha) [Source:MGI Symbol;Acc:MGI:1932075]
Gtf3c1	ENSMUSG00000032777	1346.73	-0.376225	0.0935684	-4.02085	5.79879e-05	0.00101136	233863	Gtf3c1	general transcription factor III C 1 [Source:MGI Symbol;Acc:MGI:107887]
Sgsm3	ENSMUSG00000042303	360.702	-0.856086	0.213127	-4.0168	5.89948e-05	0.00102795	105835	Sgsm3	small G protein signaling modulator 3 [Source:MGI Symbol;Acc:MGI:1916329]
Plxnb2	ENSMUSG00000036606	3434.9	-0.818552	0.203794	-4.01657	5.90519e-05	0.00102796	140570	Plxnb2	plexin B2 [Source:MGI Symbol;Acc:MGI:2154239]
Rapgef4	ENSMUSG00000049044	380.811	-0.892713	0.2223	-4.0158	5.92456e-05	0.00103036	56508	Rapgef4	Rap guanine nucleotide exchange factor (GEF) 4 [Source:MGI Symbol;Acc:MGI:1917723]
Gm11264	ENSMUSG00000087110	21.9045	2.10698	0.525039	4.013	5.9951e-05	0.00104163	NA	Gm11264	predicted gene 11264 [Source:MGI Symbol;Acc:MGI:3649480]
Igsf10	ENSMUSG00000036334	999.355	-1.57235	0.391932	-4.01179	6.02606e-05	0.00104602	242050	Igsf10	immunoglobulin superfamily, member 10 [Source:MGI Symbol;Acc:MGI:1923481]
Heatr5a	ENSMUSG00000035181	1924.28	-0.465795	0.116127	-4.0111	6.04366e-05	0.00104784	320487	Heatr5a	HEAT repeat containing 5A [Source:MGI Symbol;Acc:MGI:2444133]
Brsk1	ENSMUSG00000035390	94.2388	-0.834127	0.207975	-4.01071	6.05372e-05	0.00104784	381979	Brsk1	BR serine/threonine kinase 1 [Source:MGI Symbol;Acc:MGI:2685946]
Spred2	ENSMUSG00000045671	607.45	-0.517182	0.128948	-4.01079	6.05165e-05	0.00104784	114716	Spred2	sprouty-related EVH1 domain containing 2 [Source:MGI Symbol;Acc:MGI:2150019]
Ivd	ENSMUSG00000027332	884.692	0.477449	0.119059	4.0102	6.06666e-05	0.00104817	56357	Ivd	isovaleryl coenzyme A dehydrogenase [Source:MGI Symbol;Acc:MGI:1929242]
Syf2	ENSMUSG00000028821	1032.33	0.424643	0.105891	4.01019	6.06706e-05	0.00104817	68592	Syf2	SYF2 homolog, RNA splicing factor (S. cerevisiae) [Source:MGI Symbol;Acc:MGI:1915842]
Nol4	ENSMUSG00000041923	10.576	-2.6546	0.662171	-4.00894	6.0992e-05	0.00105273	319211	Nol4	nucleolar protein 4 [Source:MGI Symbol;Acc:MGI:2441684]
Lman1l	ENSMUSG00000056271	19.0906	-1.62797	0.40617	-4.0081	6.12086e-05	0.00105547	235416	Lman1l	lectin, mannose-binding 1 like [Source:MGI Symbol;Acc:MGI:2667537]
D10Wsu102e	ENSMUSG00000020255	667.814	-0.413367	0.103194	-4.00575	6.18218e-05	0.00106505	28109	D10Wsu102e	DNA segment, Chr 10, Wayne State University 102, expressed [Source:MGI Symbol;Acc:MGI:106381]
Fxyd5	ENSMUSG00000009687	2352.11	-0.486752	0.121527	-4.00529	6.19413e-05	0.0010661	18301	Fxyd5	FXYD domain-containing ion transport regulator 5 [Source:MGI Symbol;Acc:MGI:1201785]
Slamf6	ENSMUSG00000015314	266.653	1.14897	0.28689	4.00491	6.20408e-05	0.00106681	30925	Slamf6	SLAM family member 6 [Source:MGI Symbol;Acc:MGI:1353620]
Itga5	ENSMUSG00000000555	1333.46	-0.964333	0.24081	-4.00453	6.21399e-05	0.00106751	16402	Itga5	integrin alpha 5 (fibronectin receptor alpha) [Source:MGI Symbol;Acc:MGI:96604]
Ccr6	ENSMUSG00000040899	22.3536	2.32454	0.580518	4.00425	6.22151e-05	0.0010678	12458	Ccr6	chemokine (C-C motif) receptor 6 [Source:MGI Symbol;Acc:MGI:1333797]
Fos	ENSMUSG00000021250	493.984	-1.56469	0.39086	-4.00319	6.24929e-05	0.00107157	14281	Fos	FBJ osteosarcoma oncogene [Source:MGI Symbol;Acc:MGI:95574]
Cpe	ENSMUSG00000037852	6011.6	-1.3115	0.327797	-4.00094	6.30914e-05	0.00108082	12876	Cpe	carboxypeptidase E [Source:MGI Symbol;Acc:MGI:101932]
Fmn1	ENSMUSG00000044042	421.775	-1.34347	0.335966	-3.99883	6.36554e-05	0.00108946	14260	Fmn1	formin 1 [Source:MGI Symbol;Acc:MGI:101815]
Atp6v0e2	ENSMUSG00000039347	103.701	1.31833	0.329881	3.99639	6.43164e-05	0.00109974	76252	Atp6v0e2	ATPase, H+ transporting, lysosomal V0 subunit E2 [Source:MGI Symbol;Acc:MGI:1923502]
Aga	ENSMUSG00000031521	327.276	-0.560835	0.140383	-3.99503	6.46858e-05	0.00110503	11593	Aga	aspartylglucosaminidase [Source:MGI Symbol;Acc:MGI:104873]
Fcor	ENSMUSG00000089665	47.7329	1.21711	0.304703	3.99442	6.48524e-05	0.00110684	100503924	Fcor	Foxo1 corepressor [Source:MGI Symbol;Acc:MGI:1915484]
Lactb	ENSMUSG00000032370	308.979	-0.373143	0.0934393	-3.99342	6.51266e-05	0.00111049	80907	Lactb	lactamase, beta [Source:MGI Symbol;Acc:MGI:1933395]
Faf2	ENSMUSG00000025873	1014.49	-0.349089	0.0874936	-3.98988	6.6108e-05	0.00112617	76577	Faf2	Fas associated factor family member 2 [Source:MGI Symbol;Acc:MGI:1923827]
Snhg8	ENSMUSG00000104960	225.994	0.61789	0.155032	3.98556	6.73212e-05	0.00114577	NA	Snhg8	small nucleolar RNA host gene 8 [Source:MGI Symbol;Acc:MGI:1917145]
P3h3	ENSMUSG00000023191	1146.22	-1.10631	0.277654	-3.9845	6.76224e-05	0.00114904	14789	P3h3	prolyl 3-hydroxylase 3 [Source:MGI Symbol;Acc:MGI:1315208]
Frmd6	ENSMUSG00000048285	1864.19	-0.971881	0.243919	-3.98444	6.76387e-05	0.00114904	319710	Frmd6	FERM domain containing 6 [Source:MGI Symbol;Acc:MGI:2442579]
Arl5c	ENSMUSG00000038352	298.929	0.981701	0.246419	3.98387	6.78028e-05	0.00115076	217151	Arl5c	ADP-ribosylation factor-like 5C [Source:MGI Symbol;Acc:MGI:3028577]
Cd22	ENSMUSG00000030577	569.94	1.13812	0.285867	3.98128	6.85456e-05	0.00116229	12483	Cd22	CD22 antigen [Source:MGI Symbol;Acc:MGI:88322]
Fam114a1	ENSMUSG00000029185	1286.96	-1.02089	0.256442	-3.98098	6.86312e-05	0.00116267	68303	Fam114a1	family with sequence similarity 114, member A1 [Source:MGI Symbol;Acc:MGI:1915553]
Sema3b	ENSMUSG00000057969	465.424	-1.35928	0.341568	-3.97953	6.90529e-05	0.00116873	20347	Sema3b	sema domain, immunoglobulin domain (Ig), short basic domain, secreted, (semaphorin) 3B [Source:MGI Symbol;Acc:MGI:107561]
Galnt10	ENSMUSG00000020520	1312.75	-0.519638	0.130632	-3.97787	6.95365e-05	0.00117583	171212	Galnt10	polypeptide N-acetylgalactosaminyltransferase 10 [Source:MGI Symbol;Acc:MGI:1890480]
Gbp2	ENSMUSG00000028270	357.3	0.79964	0.201283	3.97272	7.10579e-05	0.00120045	14469	Gbp2	guanylate binding protein 2 [Source:MGI Symbol;Acc:MGI:102772]
Rom1	ENSMUSG00000071648	228.873	-1.09442	0.27558	-3.97134	7.14697e-05	0.00120629	19881	Rom1	rod outer segment membrane protein 1 [Source:MGI Symbol;Acc:MGI:97998]
Ptprg	ENSMUSG00000021745	1076.79	-0.829725	0.208978	-3.9704	7.17531e-05	0.00120996	19270	Ptprg	protein tyrosine phosphatase, receptor type, G [Source:MGI Symbol;Acc:MGI:97814]
2310008N11Rik	ENSMUSG00000100335	10.0392	3.06515	0.772155	3.9696	7.19923e-05	0.00121287	NA	2310008N11Rik	RIKEN cDNA 2310008N11 gene [Source:MGI Symbol;Acc:MGI:1919566]
Zfp516	ENSMUSG00000058881	979.948	-0.441868	0.111332	-3.96891	7.22018e-05	0.00121529	329003	Zfp516	zinc finger protein 516 [Source:MGI Symbol;Acc:MGI:2443957]
Dpp7	ENSMUSG00000026958	296.184	-0.694752	0.17511	-3.96751	7.2626e-05	0.0012213	83768	Dpp7	dipeptidylpeptidase 7 [Source:MGI Symbol;Acc:MGI:1933213]
Slu7	ENSMUSG00000020409	884.787	0.268646	0.0677178	3.96713	7.27418e-05	0.00122213	193116	Slu7	SLU7 splicing factor homolog (S. cerevisiae) [Source:MGI Symbol;Acc:MGI:2385598]
Acsl3	ENSMUSG00000032883	310.461	-0.682034	0.171959	-3.96627	7.30057e-05	0.0012232	74205	Acsl3	acyl-CoA synthetase long-chain family member 3 [Source:MGI Symbol;Acc:MGI:1921455]
Srp72	ENSMUSG00000036323	1886.13	-0.336739	0.0848976	-3.96642	7.29604e-05	0.0012232	66661	Srp72	signal recognition particle 72 [Source:MGI Symbol;Acc:MGI:1333795]
Vma21	ENSMUSG00000073131	759.899	-0.466417	0.117589	-3.96648	7.29411e-05	0.0012232	67048	Vma21	VMA21 vacuolar H+-ATPase homolog (S. cerevisiae) [Source:MGI Symbol;Acc:MGI:1914298]
Gm42793	ENSMUSG00000105954	70.0728	-2.18996	0.552404	-3.96442	7.35746e-05	0.0012316	NA	Gm42793	predicted gene 42793 [Source:MGI Symbol;Acc:MGI:5662930]
Npas2	ENSMUSG00000026077	102.309	-1.73649	0.438184	-3.96294	7.40339e-05	0.00123816	18143	Npas2	neuronal PAS domain protein 2 [Source:MGI Symbol;Acc:MGI:109232]
Hook1	ENSMUSG00000028572	119.291	1.41949	0.358326	3.96144	7.44995e-05	0.00124481	77963	Hook1	hook microtubule tethering protein 1 [Source:MGI Symbol;Acc:MGI:1925213]
Morrbid	ENSMUSG00000074813	138.835	-0.882253	0.222736	-3.96099	7.464e-05	0.00124602	NA	Morrbid	myeloid RNA regulator of BCL2L11 induced cell death [Source:MGI Symbol;Acc:MGI:3652191]
Cst6	ENSMUSG00000024846	324.163	5.73299	1.44823	3.95861	7.53879e-05	0.00125736	73720	Cst6	cystatin E/M [Source:MGI Symbol;Acc:MGI:1920970]
Serinc3	ENSMUSG00000017707	15898.3	0.645246	0.163018	3.95814	7.55367e-05	0.00125869	26943	Serinc3	serine incorporator 3 [Source:MGI Symbol;Acc:MGI:1349457]
Tcap	ENSMUSG00000007877	2684.61	1.64163	0.414778	3.95785	7.56272e-05	0.00125906	21393	Tcap	titin-cap [Source:MGI Symbol;Acc:MGI:1330233]
Helz	ENSMUSG00000020721	1004.55	-0.459309	0.116086	-3.95663	7.6015e-05	0.00126436	78455	Helz	helicase with zinc finger domain [Source:MGI Symbol;Acc:MGI:1925705]
Ubtd2	ENSMUSG00000044949	199.383	-1.02537	0.259296	-3.95442	7.67194e-05	0.00127492	327900	Ubtd2	ubiquitin domain containing 2 [Source:MGI Symbol;Acc:MGI:2444752]
Efhd2	ENSMUSG00000040659	1895.14	-0.38147	0.096487	-3.95359	7.69881e-05	0.00127823	27984	Efhd2	EF hand domain containing 2 [Source:MGI Symbol;Acc:MGI:106504]
Ezr	ENSMUSG00000052397	1931.82	0.698821	0.176794	3.95274	7.72616e-05	0.0012816	22350	Ezr	ezrin [Source:MGI Symbol;Acc:MGI:98931]
Farp2	ENSMUSG00000034066	590.413	-1.45779	0.368968	-3.951	7.78237e-05	0.00128976	227377	Farp2	FERM, RhoGEF and pleckstrin domain protein 2 [Source:MGI Symbol;Acc:MGI:2385126]
Sh2d4a	ENSMUSG00000053886	131.748	1.02028	0.258262	3.95054	7.79739e-05	0.00129108	72281	Sh2d4a	SH2 domain containing 4A [Source:MGI Symbol;Acc:MGI:1919531]
Angpt1	ENSMUSG00000022309	565.307	0.917154	0.232211	3.94966	7.82612e-05	0.00129467	11600	Angpt1	angiopoietin 1 [Source:MGI Symbol;Acc:MGI:108448]
Tuba1a	ENSMUSG00000072235	1906.49	-0.689818	0.174683	-3.94898	7.84852e-05	0.0012972	22142	Tuba1a	tubulin, alpha 1A [Source:MGI Symbol;Acc:MGI:98869]
Wdr83	ENSMUSG00000005150	274.385	0.462416	0.117163	3.94677	7.92127e-05	0.00130805	67836	Wdr83	WD repeat domain containing 83 [Source:MGI Symbol;Acc:MGI:1915086]
Eif2ak3	ENSMUSG00000031668	864.38	-0.477309	0.120994	-3.94488	7.98389e-05	0.0013172	13666	Eif2ak3	eukaryotic translation initiation factor 2 alpha kinase 3 [Source:MGI Symbol;Acc:MGI:1341830]
Khk	ENSMUSG00000029162	266.511	0.72802	0.184605	3.94367	8.02457e-05	0.00132272	16548	Khk	ketohexokinase [Source:MGI Symbol;Acc:MGI:1096353]
Snx18	ENSMUSG00000042364	1490.34	-0.353608	0.0896837	-3.94284	8.05227e-05	0.00132607	170625	Snx18	sorting nexin 18 [Source:MGI Symbol;Acc:MGI:2137642]
Igkv12-46	ENSMUSG00000076564	116.622	2.30602	0.584895	3.94263	8.0594e-05	0.00132607	NA	Igkv12-46	immunoglobulin kappa variable 12-46 [Source:MGI Symbol;Acc:MGI:4439773]
Bmp6	ENSMUSG00000039004	683.881	0.858791	0.217975	3.93986	8.15287e-05	0.00134025	12161	Bmp6	bone morphogenetic protein 6 [Source:MGI Symbol;Acc:MGI:88182]
Rhpn2	ENSMUSG00000030494	92.2619	-1.5881	0.403131	-3.93942	8.16798e-05	0.00134044	52428	Rhpn2	rhophilin, Rho GTPase binding protein 2 [Source:MGI Symbol;Acc:MGI:1289234]
Ighv1-15	ENSMUSG00000103254	71.3053	2.78075	0.705883	3.9394	8.16868e-05	0.00134044	NA	Ighv1-15	immunoglobulin heavy variable 1-15 [Source:MGI Symbol;Acc:MGI:4439782]
BC034090	ENSMUSG00000033722	187.589	-1.11975	0.284365	-3.93772	8.22597e-05	0.00134814	207792	BC034090	cDNA sequence BC034090 [Source:MGI Symbol;Acc:MGI:2672904]
Rab3gap2	ENSMUSG00000039318	1187.1	-0.377658	0.0959109	-3.93759	8.23032e-05	0.00134814	98732	Rab3gap2	RAB3 GTPase activating protein subunit 2 [Source:MGI Symbol;Acc:MGI:1916043]
Pde1b	ENSMUSG00000022489	550.595	0.634297	0.161128	3.93661	8.26421e-05	0.00135248	18574	Pde1b	phosphodiesterase 1B, Ca2+-calmodulin dependent [Source:MGI Symbol;Acc:MGI:97523]
Ppargc1a	ENSMUSG00000029167	69.1502	1.48831	0.378243	3.93479	8.32682e-05	0.00136151	19017	Ppargc1a	peroxisome proliferative activated receptor, gamma, coactivator 1 alpha [Source:MGI Symbol;Acc:MGI:1342774]
Erg	ENSMUSG00000040732	592.269	0.441386	0.112195	3.93411	8.3505e-05	0.00136416	13876	Erg	ETS transcription factor [Source:MGI Symbol;Acc:MGI:95415]
AI429214	ENSMUSG00000074384	39.171	1.15734	0.29421	3.93371	8.3644e-05	0.00136522	621080	AI429214	expressed sequence AI429214 [Source:MGI Symbol;Acc:MGI:2142538]
Tnfsf11	ENSMUSG00000022015	306.062	-1.32073	0.335868	-3.93227	8.41472e-05	0.00137099	21943	Tnfsf11	tumor necrosis factor (ligand) superfamily, member 11 [Source:MGI Symbol;Acc:MGI:1100089]
1700017B05Rik	ENSMUSG00000032300	864.928	-0.478748	0.121744	-3.93243	8.40916e-05	0.00137099	74211	1700017B05Rik	RIKEN cDNA 1700017B05 gene [Source:MGI Symbol;Acc:MGI:1921461]
Lgals7	ENSMUSG00000053522	366.548	7.76154	1.97392	3.93205	8.42254e-05	0.00137104	16858	Lgals7	lectin, galactose binding, soluble 7 [Source:MGI Symbol;Acc:MGI:1316742]
Akr1a1	ENSMUSG00000028692	5443.02	-0.372713	0.0948053	-3.93136	8.44682e-05	0.00137277	58810	Akr1a1	aldo-keto reductase family 1, member A1 (aldehyde reductase) [Source:MGI Symbol;Acc:MGI:1929955]
Cog2	ENSMUSG00000031979	652.788	-0.496077	0.126186	-3.93132	8.44818e-05	0.00137277	76332	Cog2	component of oligomeric golgi complex 2 [Source:MGI Symbol;Acc:MGI:1923582]
Slc35b1	ENSMUSG00000020873	924.129	-0.445472	0.113333	-3.93065	8.47178e-05	0.00137539	110172	Slc35b1	solute carrier family 35, member B1 [Source:MGI Symbol;Acc:MGI:1343133]
Yif1a	ENSMUSG00000024875	532.042	-0.688675	0.175243	-3.92982	8.50078e-05	0.00137887	68090	Yif1a	Yip1 interacting factor homolog A (S. cerevisiae) [Source:MGI Symbol;Acc:MGI:1915340]
Zdhhc23	ENSMUSG00000036304	93.104	1.14231	0.290695	3.9296	8.50887e-05	0.00137896	332175	Zdhhc23	zinc finger, DHHC domain containing 23 [Source:MGI Symbol;Acc:MGI:2685625]
Pcdh17	ENSMUSG00000035566	160.615	-1.21321	0.308806	-3.92873	8.53964e-05	0.00138273	219228	Pcdh17	protocadherin 17 [Source:MGI Symbol;Acc:MGI:2684924]
Brd2	ENSMUSG00000024335	3687.8	-0.303418	0.0772601	-3.92723	8.59297e-05	0.00139013	14312	Brd2	bromodomain containing 2 [Source:MGI Symbol;Acc:MGI:99495]
Fndc5	ENSMUSG00000001334	40.9531	2.06419	0.525678	3.92673	8.61095e-05	0.00139059	384061	Fndc5	fibronectin type III domain containing 5 [Source:MGI Symbol;Acc:MGI:1917614]
Gbe1	ENSMUSG00000022707	582.031	0.708267	0.180365	3.92685	8.60651e-05	0.00139059	74185	Gbe1	glucan (1,4-alpha-), branching enzyme 1 [Source:MGI Symbol;Acc:MGI:1921435]
Clock	ENSMUSG00000029238	953.034	-0.598645	0.15247	-3.92631	8.62595e-05	0.00139178	12753	Clock	circadian locomotor output cycles kaput [Source:MGI Symbol;Acc:MGI:99698]
Gpm6a	ENSMUSG00000031517	372.303	0.969709	0.247236	3.9222	8.77426e-05	0.00141446	234267	Gpm6a	glycoprotein m6a [Source:MGI Symbol;Acc:MGI:107671]
Wnk2	ENSMUSG00000037989	118.204	1.0708	0.273242	3.91889	8.89578e-05	0.00143239	75607	Wnk2	WNK lysine deficient protein kinase 2 [Source:MGI Symbol;Acc:MGI:1922857]
1600020E01Rik	ENSMUSG00000097048	252.761	0.602583	0.153769	3.91874	8.90113e-05	0.00143239	NA	1600020E01Rik	RIKEN cDNA 1600020E01 gene [Source:MGI Symbol;Acc:MGI:1919262]
Ugp2	ENSMUSG00000001891	2171.02	0.747034	0.190743	3.91645	8.98639e-05	0.00144462	216558	Ugp2	UDP-glucose pyrophosphorylase 2 [Source:MGI Symbol;Acc:MGI:2183447]
Ccl5	ENSMUSG00000035042	175.611	1.2057	0.307869	3.91627	8.9929e-05	0.00144462	20304	Ccl5	chemokine (C-C motif) ligand 5 [Source:MGI Symbol;Acc:MGI:98262]
Pnpla2	ENSMUSG00000025509	2371.06	0.880747	0.224983	3.91473	9.05059e-05	0.00145262	66853	Pnpla2	patatin-like phospholipase domain containing 2 [Source:MGI Symbol;Acc:MGI:1914103]
Snx8	ENSMUSG00000029560	804.246	-0.534306	0.136574	-3.91221	9.14555e-05	0.00146623	231834	Snx8	sorting nexin 8 [Source:MGI Symbol;Acc:MGI:2443816]
Srpx	ENSMUSG00000090084	537.185	-1.00367	0.256559	-3.91206	9.1514e-05	0.00146623	51795	Srpx	sushi-repeat-containing protein [Source:MGI Symbol;Acc:MGI:1858306]
Atp6v1c2	ENSMUSG00000020566	53.9726	1.7917	0.458051	3.91157	9.16986e-05	0.0014679	68775	Atp6v1c2	ATPase, H+ transporting, lysosomal V1 subunit C2 [Source:MGI Symbol;Acc:MGI:1916025]
Zfp451	ENSMUSG00000042197	906.086	-0.444062	0.113549	-3.91074	9.20141e-05	0.00147166	98403	Zfp451	zinc finger protein 451 [Source:MGI Symbol;Acc:MGI:2137896]
Twist1	ENSMUSG00000035799	912.592	-1.35695	0.347017	-3.91033	9.21709e-05	0.00147288	22160	Twist1	twist basic helix-loop-helix transcription factor 1 [Source:MGI Symbol;Acc:MGI:98872]
Fam110b	ENSMUSG00000049119	177.58	-0.802931	0.205361	-3.90986	9.23492e-05	0.00147445	242297	Fam110b	family with sequence similarity 110, member B [Source:MGI Symbol;Acc:MGI:1916593]
Hdac9	ENSMUSG00000004698	233.044	0.625502	0.160002	3.90934	9.25502e-05	0.00147637	79221	Hdac9	histone deacetylase 9 [Source:MGI Symbol;Acc:MGI:1931221]
Gm4610	ENSMUSG00000104554	19.36	-2.64612	0.67704	-3.90836	9.29258e-05	0.00148107	NA	Gm4610	predicted gene 4610 [Source:MGI Symbol;Acc:MGI:3782793]
Nhlrc3	ENSMUSG00000042997	515.983	-0.442394	0.113207	-3.90784	9.31239e-05	0.00148165	212114	Nhlrc3	NHL repeat containing 3 [Source:MGI Symbol;Acc:MGI:2444520]
Tmem268	ENSMUSG00000045917	417.767	-0.635383	0.16259	-3.90788	9.31112e-05	0.00148165	230279	Tmem268	transmembrane protein 268 [Source:MGI Symbol;Acc:MGI:1913920]
Gpx7	ENSMUSG00000028597	439.038	-1.38221	0.353834	-3.90637	9.36931e-05	0.00148749	67305	Gpx7	glutathione peroxidase 7 [Source:MGI Symbol;Acc:MGI:1914555]
Zfp462	ENSMUSG00000060206	429.752	-1.28218	0.328233	-3.90632	9.37123e-05	0.00148749	242466	Zfp462	zinc finger protein 462 [Source:MGI Symbol;Acc:MGI:107690]
Cox7a1	ENSMUSG00000074218	342.787	1.88405	0.482314	3.90626	9.37348e-05	0.00148749	12865	Cox7a1	cytochrome c oxidase subunit 7A1 [Source:MGI Symbol;Acc:MGI:1316714]
[truncated: 2,168 more rows]

## Sheet: Table S5
Supplementary Table 5: List of genes with significant changes of FD control mice versus FD anti-RANKL treated mice
[truncated: 2,597 more rows]

[truncated: 3 more sheets: Table S6, Table S7, Table S8]
